# Supplementary material for: Dlk1-Dio3 cluster miRNAs regulate mitochondrial functions in the dystrophic muscle in Duchenne muscular dystrophy
Source: Life Sci Alliance. 2022 Oct 20;6(1):e202201506. doi: 10.26508/lsa.202201506 (PMC9585966; doi:10.26508/lsa.202201506)
Supplement: Supplementary file 1 [file LSA-2022-01506_TableS1.xlsx]

## Sheet: Sheet1
Supplemental Table-1: Selection of DD-miRNAs for overexpression in muscle. Fourteen miRNAs were selected to be overexpressed in the TA muscle of the WT mouse. The choice of miRNAs was based on their expression and dysregulation levels in dystrophic serum, skeletal muscle and quiescent satellite cells. Overexpression data is provided in the excel file “Table S1.”
miRNAs which were commonly found significant changes in all 3 dataset are color in yellow
miR-541-5p (colored in pink) were commonly found in dystrophic diagram and satellite cells, and selected for miRNA overexpression.
Diaphragm mdx/WT (GSE36257)							Serum DMD patients or GRMD model								Satellite cells QSC/ASC (Castel et al 2017)
Species	miRNAs	WT	mdx	FC	p Value		Species	miRNAs	Data	DMD	Control	FC	P value		Species	miRNAs	QSC	ASC	FC	p Value
mmu	miR-127-3p	3918.88	9783.32	2.49646	8.94053e-05		cfa	miR-127-3p	GRMD serum	32646.2	3224	5.28988	0.015591		mmu	miR-541-5p	21699.1	911.529	23.8052	0.000205475
mmu	miR-377-3p	1457.95	1997.02	1.39751	0.0340694		hsa	miR-431-5p	GRMD serum	7063	21.6	187.308	0.00389788		mmu	miR-379-5p	20657.1	1141.48	18.0968	0.0238579
mmu	miR-540-3p	1120.23	2144.61	1.87956	0.00173441		hsa	miR-409-3p	GRMD serum	6644.2	1485	2.74251	0.0158119		mmu	miR-127-3p	16920.3	428.535	39.484	3.97462e-05
mmu	miR-493-3p	600.101	840.964	3.00846	0.00129402		cfa	miR-487b-3p	GRMD serum	5917	347.6	12.2887	0.00398479		mmu	miR-434-3p	4831.74	202.923	23.8107	0.0195933
mmu	miR-433-5p	578.488	744.155	1.35254	0.00385467		cfa	miR-381-3p	GRMD serum	5847.8	144.6	27.7872	0.00299671		mmu	miR-411-5p	2362.89	75.6865	31.2194	0.01079
mmu	miR-411-3p	475.911	892.935	2.3062	0.00110975		hsa	miR-382-5p	GRMD serum	3992.6	733.6	3.47909	0.0104496		mmu	miR-134-5p	1819.48	176.789	10.2918	0.00474101
mmu	miR-485-3p	369.988	821.314	1.89872	0.000127188		cfa	miR-411-5p	GRMD serum	3894	263.8	10.8875	0.0301364		mmu	miR-381-3p	1123.39	115.589	9.71882	0.00477049
mmu	miR-380-5p	338.508	1372.53	1.32545	0.0265818		cfa	miR-432-5p	GRMD serum	3168.4	256.8	8.42449	0.00367275		mmu	miR-382-5p	740.474	52.8556	14.0094	0.00261675
mmu	miR-543-3p	300.923	870.622	3.01515	2.58468e-05		hsa	miR-409-5p	GRMD serum	2688.6	215.8	7.39208	0.00365625		mmu	miR-376b-5p	705.308	29.8527	23.6263	0.0268407
mmu	miR-299a-3p	286.827	345.047	1.36674	0.0538479		cfa	miR-494-3p	GRMD serum	2302.4	351	4.95408	0.000170179		mmu	miR-434-5p	659.786	29.9971	21.995	5.04882e-07
mmu	miR-299a-5p	280.653	675.523	1.20298	0.0036395		mmu	miR-412-5p	GRMD serum	1832.4	45.4	24.2582	0.00045754		mmu	miR-376c-3p	503.102	81.3961	6.18092	0.00021973
mmu	miR-770-3p	261.641	357.595	1.52674	0.0541802		hsa	miR-411-5p	GRMD serum	1749.6	103	12.4367	0.0279627		mmu	miR-136-5p	449.351	128.51	3.49663	0.00315685
mmu	miR-154-5p	227.757	293.451	1.28844	4.01514e-05		cfa	miR-433-3p	GRMD serum	1019.6	59	10.2052	0.000785991		mmu	miR-411-3p	404.291	13.3377	30.312	0.000573382
mmu	miR-134-5p	216.795	339.178	1.56451	0.0200664		hsa	miR-493-5p	GRMD serum	915	98	7.12907	0.00417452		mmu	miR-329-3p	358.097	14.1151	25.3698	0.0178345
mmu	miR-127-5p	193.424	318.485	1.64657	0.00393165		hsa	miR-376c-3p	GRMD serum	754.4	186	3.08913	0.00377841		mmu	miR-494-3p	306.575	11.6227	26.3773	0.000104277
mmu	miR-300-3p	174.925	141.817	2.40697	0.0022385		mmu	miR-376c-3p	GRMD serum	725.8	171.6	3.39401	0.00417716		mmu	miR-369-3p	276.809	59.1361	4.68088	0.0276375
mmu	miR-431-3p	170.675	594.261	3.01239	0.00093395		cfa	miR-369-3p	GRMD serum	701.8	37.6	12.2993	0.00220779		mmu	miR-410-3p	270.01	22.4181	12.0443	0.00169934
mmu	miR-431-5p	147.759	404.771	3.48184	0.00411781		cfa	miR-495-3p	GRMD serum	640	22.4	19.0539	0.000823445		mmu	miR-300-3p	259.716	21.5747	12.038	0.000819244
mmu	miR-381-3p	139.306	262.819	4.05465	0.000168955		cfa	miR-409-3p	GRMD serum	607	78	5.2775	0.000986677		mmu	miR-299a-3p	204.877	4.56276	44.902	0.00991137
mmu	miR-434-3p	126.706	328.322	1.28638	0.00945106		cfa	miR-299a-5p	GRMD serum	486.8	61.4	5.28542	0.00837092		mmu	miR-299a-5p	189.542	4.98929	37.9898	0.0261662
mmu	miR-495-3p	101.129	190.078	2.44634	0.000666531		hsa	miR-299a-3p	GRMD serum	393	39.4	6.79072	0.00162825		mmu	miR-379-3p	171.606	3.6507	47.0064	0.000180187
mmu	miR-666-5p	81.1567	159.506	0.743016	0.0301185		cfa	miR-410-3p	GRMD serum	365	11.4	21.4559	0.00181573		mmu	miR-495-3p	158.88	3.43275	46.2836	0.000531401
mmu	miR-668-3p	77.763	131.195	2.78247	0.00030378		mmu	miR-299a-3p	GRMD serum	269.6	28.4	7.07205	0.00191649		mmu	miR-433-3p	132.328	6.42008	20.6115	0.000443718
mmu	miR-453-3p	58.216	110.536	0.774694	0.000450604		cfa	miR-379-5p	GRMD serum	245.8	57.8	2.93932	0.0132545		mmu	miR-376a-5p	122.911	8.27037	14.8616	0.0242027
mmu	miR-667-3p	50.5889	140.762	1.96541	0.00433163		cfa	miR-543-3p	GRMD serum	223.6	12.8	14.2136	0.000843844		mmu	miR-380-5p	120.931	27.0755	4.46642	0.00270817
mmu	miR-665-3p	48.948	36.3691	2.89317	0.016235		hsa	miR-495-5p	GRMD serum	192	16.6	9.49028	0.00344011		mmu	miR-409-3p	118.691	12.1814	9.74363	0.00041818
mmu	miR-410-3p	46.6763	107.645	2.29219	0.000196137		mmu	miR-300-3p	GRMD serum	184.6	52.8	2.46179	0.00475574		mmu	miR-127-5p	105.44	12.7811	8.24971	9.73412e-06
mmu	miR-337-3p	44.6535	79.2491	1.94646	0.00231606		cfa	miR-493-3p	GRMD serum	174.6	28.4	4.61262	0.00313389		mmu	miR-154-5p	81.7955	2.85234	28.6766	0.00812257
mmu	miR-369-5p	43.2009	87.4096	1.77629	0.00418652		hsa	miR-431-3p	GRMD serum	170.4	2.6	19.7673	1.66691e-05		mmu	miR-370-3p	76.4602	12.679	6.03046	0.000703077
mmu	miR-376a-3p	36.363	94.5738	2.31617	0.00283948		hsa	miR-323b-3p	GRMD serum	155	14.2	8.51265	0.000184177		mmu	miR-673-5p	75.8422	5.09823	14.8762	6.63282e-05
mmu	miR-541-5p	34.3604	103.602	1.91444	0.00811973		hsa	miR-136-3p	GRMD serum	136.4	5.2	24.2553	9.92606e-05		mmu	miR-376b-3p	60.9404	0.919216	66.2961	0.000691079
mmu	miR-323-3p	33.7451	65.6834	1.08598	0.0381056		hsa	miR-654-3p	GRMD serum	125.6	32.6	2.93198	0.00927768		mmu	miR-667-3p	60.8473	5.37303	11.3246	5.65979e-05
mmu	miR-494-3p	31.761	77.6982	1.40137	1.79526e-05		cfa	miR-377-5p	GRMD serum	123.8	6.4	12.8355	0.00115959		mmu	miR-377-3p	58.2695	4.02747	14.468	0.000419752
mmu	miR-411-5p	28.426	85.63	1.87626	0.0220392		cfa	miR-136-5p	GRMD serum	115.6	7.6	10.3161	0.0279446		mmu	miR-154-3p	56.4027	1.87627	30.061	0.00287848
mmu	miR-409-3p	26.3282	60.3492	1.88663	0.00254519		mmu	miR-136-3p	GRMD serum	92	3	29.4529	0.000312296		mmu	miR-369-5p	56.1997	4.10315	13.6967	0.00321376
mmu	miR-379-5p	26.2738	34.8245	1.36975	0.0409177		cfa	miR-539-5p	GRMD serum	70.6	4.2	9.66659	0.0487632		mmu	miR-409-5p	51.1075	1.04002	49.141	9.58467e-05
mmu	miR-770-5p	25.6697	39.1909	1.33934	0.0198305		cfa	miR-496-3p	GRMD serum	28	3	9.44467	0.0417035		mmu	miR-380-3p	49.2937	7.04548	6.9965	0.000598283
mmu	miR-370-3p	25.1071	58.1523	2.02333	0.00586661		mmu	miR-410-5p	GRMD serum	21.2	2	6.26949	0.0128211		mmu	miR-136-3p	46.9021	4.51783	10.3816	0.00523369
mmu	miR-341-3p	22.7936	40.4881	1.77476	0.000478947		hsa	miR-154-5p	DMD serum			2.81	0.00026		mmu	miR-540-3p	40.517	4.25006	9.53328	0.0127114
mmu	miR-673-5p	20.9597	29.3681	1.68711	0.000901865		hsa	miR-299a-5p	DMD serum			9.58	4.11e-09		mmu	miR-487b-3p	35.5708	2.14398	16.591	0.000569588
mmu	miR-679-5p	19.9674	26.7431	1.40117	0.00179944		hsa	miR-323a-3p	DMD serum			2.8	9.79e-06		mmu	miR-543-3p	33.1094	1.48067	22.361	4.83747e-05
mmu	miR-434-5p	17.8111	13.7982	2.59121	0.00127648		hsa	miR-369-5p	DMD serum			5.7	1.21e-08		mmu	miR-539-5p	31.2426	1.62758	19.1958	0.0122245
mmu	miR-376b-3p	17.3569	24.2563	2.60083	2.46743e-06		hsa	miR-381-3p	DMD serum			2.57	4.5e-05		mmu	miR-666-5p	30.2989	1.20587	25.1261	0.0145181
mmu	miR-433-3p	16.8385	22.7747	2.7394	0.00703527		hsa	miR-409-5p	DMD serum			2.08	0.000261		mmu	miR-496a-3p	26.3262	0.248755	105.832	0.00857
mmu	miR-487b-3p	15.8046	47.5476	2.21984	0.00208825		hsa	miR-487b-3p	DMD serum			4.21	8.52e-07		mmu	miR-667-5p	25.9008	5.68561	4.55551	0.00581027
mmu	miR-3072-5p	15.2773	16.5908	0.810731	0.011023		hsa	miR-487b-5p	DMD serum			5.34	1.11e-07		mmu	miR-673-3p	25.6151	1.85023	13.8443	0.000218361
mmu	miR-154-3p	14.7992	22.6186	1.52836	0.00241353		hsa	miR-493-5p	DMD serum			4.75	0.000268		mmu	miR-668-3p	23.0076	0	#DIV/0!	0.0151817
							hsa	miR-494-3p	DMD serum			3.21	9.33e-05		mmu	miR-431-5p	17.2573	0.542506	31.8104	0.0031164
							hsa	miR-543-3p	DMD serum			1.9	0.00811
							hsa	miR-889-3p	DMD serum			2.7	0.000165
