# Supplementary material for: Dlk1-Dio3 cluster miRNAs regulate mitochondrial functions in the dystrophic muscle in Duchenne muscular dystrophy
Source: Life Sci Alliance. 2022 Oct 20;6(1):e202201506. doi: 10.26508/lsa.202201506 (PMC9585966; doi:10.26508/lsa.202201506)
Supplement: Supplementary file 2 [file LSA-2022-01506_TableS2.xlsx]

## Sheet: GSEA_2datasets
Supplemental Table 2: Gene set enrichment analysis of transcriptomes from dystrophic muscle and DD-miRNAs overexpressed muscles. The data is provided in the Excel file “Table S2”
	mdx/WT						miRs/Emp
Description	setSize	enrichmentScore	NES	pvalue	p.adjust	qvalues	setSize2	enrichmentScore3	NES4	pvalue5	p.adjust6	qvalues7
HALLMARK_OXIDATIVE_PHOSPHORYLATION	198	-0.664092	-3.01923	1.04989e-29	5.24947e-28	3.09442e-28	197	-0.537899	-2.64805	7.95918e-19	3.97959e-17	1.7594e-17
GO_LEUKOCYTE_MIGRATION	396	0.587877	2.17564	6.07614e-23	3.01437e-19	2.43301e-19	326	0.479911	1.70246	7.28987e-08	7.10219e-06	5.72087e-06
GO_T_CELL_ACTIVATION	420	0.571274	2.11676	1.06636e-21	2.6451e-18	2.13496e-18	369	0.505543	1.79901	3.68547e-11	9.37542e-09	7.55197e-09
GO_CELLULAR_RESPIRATION	176	-0.606782	-2.71617	6.38805e-20	1.05637e-16	8.52636e-17	174	-0.477583	-2.31023	6.87334e-12	2.86118e-09	2.30471e-09
HALLMARK_ALLOGRAFT_REJECTION	188	0.647504	2.28164	2.46531e-17	6.16327e-16	3.63308e-16	169	0.521628	1.78565	1.13621e-06	1.13621e-05	5.02324e-06
GO_GENERATION_OF_PRECURSOR_METABOLITES_AND_ENERGY	495	-0.425132	-2.08968	9.57785e-19	1.18789e-15	9.58793e-16	NA	NA	NA	NA	NA	NA
HALLMARK_ADIPOGENESIS	200	-0.550931	-2.50406	1.02113e-16	1.70189e-15	1.00322e-15	198	-0.376841	-1.87711	4.45381e-07	7.42301e-06	3.28175e-06
GO_ADAPTIVE_IMMUNE_RESPONSE	346	0.573854	2.11345	4.10672e-18	4.07469e-15	3.28884e-15	294	0.54529	1.92777	9.82351e-13	4.99798e-10	4.02592e-10
GO_ENERGY_DERIVATION_BY_OXIDATION_OF_ORGANIC_COMPOUNDS	259	-0.516205	-2.36739	7.51132e-18	6.21061e-15	5.01282e-15	247	-0.385651	-1.8971	7.45529e-10	1.31299e-07	1.05763e-07
GO_REGULATION_OF_LYMPHOCYTE_ACTIVATION	392	0.55516	2.05705	2.31015e-17	1.63724e-14	1.32148e-14	345	0.554001	1.97028	1.52092e-15	1.39286e-12	1.12196e-12
GO_POSITIVE_REGULATION_OF_CYTOKINE_PRODUCTION	404	0.546961	2.02822	2.70617e-17	1.67816e-14	1.35451e-14	346	0.490269	1.74204	2.16858e-09	3.30997e-07	2.66621e-07
HALLMARK_G2M_CHECKPOINT	198	0.612752	2.16186	1.06415e-14	1.13523e-13	6.69187e-14	189	0.443783	1.5312	0.0012192	0.00411866	0.00182088
HALLMARK_INFLAMMATORY_RESPONSE	187	0.624063	2.19771	1.13523e-14	1.13523e-13	6.69187e-14	162	0.451329	1.53617	0.00166979	0.00491113	0.00217124
GO_LEUKOCYTE_CHEMOTAXIS	197	0.629181	2.23579	3.15278e-16	1.73788e-13	1.40271e-13	164	0.461577	1.57476	0.000674545	0.012355	0.00995202
GO_LEUKOCYTE_CELL_CELL_ADHESION	317	0.569687	2.08874	3.6245e-16	1.79811e-13	1.45133e-13	270	0.557974	1.96314	5.53629e-13	3.16883e-10	2.55252e-10
GO_POSITIVE_REGULATION_OF_CELL_ACTIVATION	311	0.564718	2.06852	1.61083e-15	7.26484e-13	5.86372e-13	269	0.563188	1.98038	5.53629e-13	3.16883e-10	2.55252e-10
GO_LEUKOCYTE_DIFFERENTIATION	470	0.518898	1.92836	2.34766e-15	9.70562e-13	7.83377e-13	424	0.51052	1.81959	3.23519e-13	2.46899e-10	1.98879e-10
GO_MYELOID_LEUKOCYTE_MIGRATION	183	0.638025	2.25032	2.67553e-15	1.02102e-12	8.24105e-13	154	0.459887	1.55664	0.00203814	0.0272884	0.021981
HALLMARK_EPITHELIAL_MESENCHYMAL_TRANSITION	196	0.606552	2.14096	2.11325e-13	1.76104e-12	1.03809e-12	182	0.655097	2.26202	1.95591e-17	4.88977e-16	2.16179e-16
GO_REGULATION_OF_T_CELL_ACTIVATION	293	0.566865	2.06945	4.32645e-15	1.43766e-12	1.16039e-12	253	0.548045	1.91827	1.73523e-11	4.966e-09	4.00015e-09
GO_NEGATIVE_REGULATION_OF_IMMUNE_SYSTEM_PROCESS	387	0.533984	1.97602	4.34689e-15	1.43766e-12	1.16039e-12	335	0.477054	1.69413	4.4434e-08	4.62416e-06	3.7248e-06
GO_POSITIVE_REGULATION_OF_RESPONSE_TO_EXTERNAL_STIMULUS	466	0.512712	1.90314	7.67494e-15	2.37971e-12	1.92075e-12	380	0.40153	1.42945	0.000565141	0.010873	0.00875831
GO_OXIDATIVE_PHOSPHORYLATION	139	-0.587567	-2.52871	1.57145e-14	4.58585e-12	3.70141e-12	139	-0.44896	-2.08002	7.13853e-08	7.10219e-06	5.72087e-06
GO_LEUKOCYTE_PROLIFERATION	262	0.575722	2.08481	2.28546e-14	6.29899e-12	5.08415e-12	226	0.559858	1.94667	1.61853e-11	4.94082e-09	3.97987e-09
GO_MITOCHONDRIAL_TRANSLATION	135	-0.585056	-2.49668	2.94707e-14	7.69496e-12	6.21089e-12	135	-0.438707	-2.03988	2.87156e-07	2.31996e-05	1.86874e-05
GO_RESPIRATORY_ELECTRON_TRANSPORT_CHAIN	109	-0.624664	-2.594	4.00145e-14	9.57022e-12	7.72449e-12	109	-0.52332	-2.2778	1.17929e-09	1.92856e-07	1.55347e-07
GO_MITOCHONDRIAL_RESPIRATORY_CHAIN_COMPLEX_ASSEMBLY	98	-0.652047	-2.6425	4.05109e-14	9.57022e-12	7.72449e-12	99	-0.546242	-2.39319	4.14958e-10	7.91705e-08	6.37724e-08
GO_CHROMOSOME_SEGREGATION	296	0.552715	2.01873	6.73724e-14	1.51925e-11	1.22624e-11	255	0.357893	1.25312	0.0475709	0.205886	0.165842
GO_NEUTROPHIL_MIGRATION	97	0.719383	2.37244	8.318e-14	1.79416e-11	1.44813e-11	80	0.459747	1.46101	0.0170455	0.110435	0.0889559
GO_REGULATION_OF_INNATE_IMMUNE_RESPONSE	274	0.556686	2.02273	1.66583e-13	3.44341e-11	2.77931e-11	235	0.376395	1.31291	0.0212982	0.127347	0.102579
GO_NEUTROPHIL_CHEMOTAXIS	82	0.732541	2.37394	2.41068e-13	4.78376e-11	3.86115e-11	69	0.446142	1.39139	0.0427252	0.191991	0.15465
GO_GRANULOCYTE_MIGRATION	121	0.672739	2.28133	3.08639e-13	5.88908e-11	4.7533e-11	99	0.443181	1.4483	0.0163399	0.107966	0.0869673
GO_FATTY_ACID_METABOLIC_PROCESS	344	-0.422751	-1.99725	4.23154e-13	7.77506e-11	6.27554e-11	285	-0.240167	-1.21118	0.034226	0.169611	0.136623
GO_CELL_CHEMOTAXIS	265	0.56602	2.05206	5.1479e-13	9.12097e-11	7.36188e-11	215	0.430135	1.4941	0.0016522	0.0234224	0.0188669
HALLMARK_E2F_TARGETS	200	0.584954	2.06567	1.78469e-11	1.27478e-10	7.5145e-11	194	0.454334	1.56801	0.000279845	0.00174903	0.000773255
GO_MITOCHONDRIAL_GENE_EXPRESSION	164	-0.544807	-2.41625	6.29748e-13	1.0773e-10	8.69533e-11	164	-0.339605	-1.61131	0.000183344	0.00486578	0.00391943
GO_REGULATION_OF_CELL_CELL_ADHESION	383	0.516787	1.91154	7.83995e-13	1.29647e-10	1.04643e-10	328	0.517497	1.83527	2.91472e-11	7.85089e-09	6.32395e-09
GO_POSITIVE_REGULATION_OF_CELL_CELL_ADHESION	246	0.565646	2.03986	8.53671e-13	1.36615e-10	1.10267e-10	212	0.56289	1.95354	9.05683e-11	2.07356e-08	1.67027e-08
GO_POSITIVE_REGULATION_OF_LEUKOCYTE_CELL_CELL_ADHESION	208	0.586807	2.10443	1.08859e-12	1.68766e-10	1.36218e-10	182	0.577812	1.99007	1.47065e-10	3.20672e-08	2.58304e-08
GO_LYMPHOCYTE_DIFFERENTIATION	321	0.53325	1.95455	1.13598e-12	1.70775e-10	1.37839e-10	284	0.498862	1.76118	7.83808e-09	1.02544e-06	8.26004e-07
GO_PHAGOCYTOSIS	252	0.560456	2.02084	1.36119e-12	1.98613e-10	1.60308e-10	225	0.488516	1.69696	4.40652e-06	0.000239531	0.000192944
GO_RESPONSE_TO_BACTERIUM	493	0.48848	1.81724	1.42402e-12	2.01845e-10	1.62917e-10	398	0.426723	1.51918	1.1974e-05	0.000527202	0.000424666
HALLMARK_FATTY_ACID_METABOLISM	151	-0.532468	-2.31332	7.70561e-11	4.81601e-10	2.83891e-10	144	-0.410843	-1.96063	6.6571e-07	8.32137e-06	3.67892e-06
GO_REGULATION_OF_RESPONSE_TO_BIOTIC_STIMULUS	362	0.515581	1.90216	2.94092e-12	4.05276e-10	3.27113e-10	311	0.314172	1.11187	0.209629	0.494025	0.397941
GO_LYMPHOCYTE_MEDIATED_IMMUNITY	219	0.572034	2.05469	3.70855e-12	4.97246e-10	4.01346e-10	175	0.482418	1.65423	0.000101961	0.0030919	0.00249055
GO_GRANULOCYTE_CHEMOTAXIS	104	0.681268	2.26809	4.73513e-12	6.10385e-10	4.92664e-10	86	0.444371	1.42898	0.0201794	0.123936	0.0998311
GO_REGULATION_OF_LEUKOCYTE_PROLIFERATION	210	0.581811	2.08789	4.79843e-12	6.10385e-10	4.92664e-10	175	0.560466	1.92186	1.84658e-08	2.11387e-06	1.70274e-06
GO_AEROBIC_RESPIRATION	83	-0.645506	-2.52019	6.42628e-12	7.97019e-10	6.43304e-10	82	-0.561089	-2.38561	1.01571e-08	1.25701e-06	1.01253e-06
GO_POSITIVE_REGULATION_OF_DEFENSE_RESPONSE	335	0.522016	1.91763	8.02719e-12	9.50387e-10	7.67093e-10	276	0.395549	1.39316	0.0041334	0.0430155	0.0346493
GO_NADH_DEHYDROGENASE_COMPLEX_ASSEMBLY	63	-0.691097	-2.57436	8.04601e-12	9.50387e-10	7.67093e-10	63	-0.631657	-2.49794	4.43166e-10	8.11703e-08	6.53833e-08
GO_NUCLEAR_CHROMOSOME_SEGREGATION	237	0.564637	2.03401	8.85871e-12	1.02205e-09	8.24934e-10	201	0.358512	1.24205	0.0763747	0.271522	0.218713
GO_ACTIVATION_OF_IMMUNE_RESPONSE	393	0.498781	1.84763	9.22489e-12	1.04011e-09	8.39509e-10	346	0.468275	1.66389	9.7863e-08	9.1452e-06	7.36653e-06
GO_IMMUNE_RESPONSE_REGULATING_SIGNALING_PATHWAY	352	0.514598	1.89738	1.06747e-11	1.17682e-09	9.4986e-10	318	0.474345	1.68015	2.88791e-07	2.31996e-05	1.86874e-05
GO_SISTER_CHROMATID_SEGREGATION	179	0.597398	2.10098	1.39125e-11	1.50044e-09	1.21106e-09	162	0.397976	1.3536	0.0218069	0.129113	0.104002
GO_MITOCHONDRIAL_ELECTRON_TRANSPORT_NADH_TO_UBIQUINONE	52	-0.726707	-2.60981	1.45778e-11	1.53873e-09	1.24197e-09	52	-0.678432	-2.62001	2.9786e-10	5.93001e-08	4.77667e-08
GO_POSITIVE_REGULATION_OF_LYMPHOCYTE_ACTIVATION	253	0.553434	1.99379	1.76945e-11	1.8288e-09	1.47609e-09	224	0.568654	1.97544	1.3676e-11	4.54842e-09	3.66379e-09
GO_LIPID_OXIDATION	108	-0.597587	-2.46364	2.01866e-11	2.04379e-09	1.64962e-09	95	-0.362303	-1.59256	0.00368776	0.0395463	0.0318548
GO_REGULATION_OF_LEUKOCYTE_MEDIATED_IMMUNITY	184	0.579602	2.04347	2.74195e-11	2.72056e-09	2.19587e-09	152	0.462782	1.5671	0.000870114	0.0150349	0.0121107
GO_MITOTIC_SISTER_CHROMATID_SEGREGATION	153	0.615974	2.13068	2.96131e-11	2.8806e-09	2.32504e-09	140	0.423128	1.42257	0.00699758	0.0627043	0.0505088
GO_MITOTIC_NUCLEAR_DIVISION	260	0.540572	1.95541	3.69174e-11	3.52206e-09	2.84279e-09	239	0.393302	1.37331	0.00924674	0.074152	0.05973
GO_T_CELL_DIFFERENTIATION	231	0.555227	1.99719	5.09979e-11	4.75753e-09	3.83999e-09	198	0.462872	1.60092	8.8222e-05	0.00276691	0.00222877
GO_EXTRACELLULAR_STRUCTURE_ORGANIZATION	368	0.50128	1.85186	5.26605e-11	4.75753e-09	3.83999e-09	309	0.6092	2.15483	1.45908e-21	6.68112e-18	5.38169e-18
GO_T_CELL_PROLIFERATION	169	0.591636	2.07343	5.36957e-11	4.75753e-09	3.83999e-09	142	0.51152	1.72377	2.59432e-05	0.00102409	0.00082491
GO_NEGATIVE_REGULATION_OF_CYTOKINE_PRODUCTION	249	0.540196	1.94767	5.37033e-11	4.75753e-09	3.83999e-09	210	0.491484	1.70481	3.26207e-06	0.000190851	0.000153732
GO_FATTY_ACID_CATABOLIC_PROCESS	110	-0.576741	-2.39412	6.5201e-11	5.67478e-09	4.58033e-09	97	-0.355895	-1.55794	0.00426713	0.0436143	0.0351317
GO_REGULATION_OF_IMMUNE_EFFECTOR_PROCESS	355	0.500847	1.84728	7.4505e-11	6.37274e-09	5.14368e-09	295	0.457614	1.61724	4.09356e-06	0.000225836	0.000181913
GO_RESPONSE_TO_MOLECULE_OF_BACTERIAL_ORIGIN	301	0.524559	1.918	9.22852e-11	7.75978e-09	6.26321e-09	253	0.418468	1.46472	0.00117341	0.0187869	0.015133
GO_RESPONSE_TO_INTERFERON_GAMMA	169	0.588919	2.06391	9.43611e-11	7.80209e-09	6.29736e-09	155	0.424123	1.43594	0.012505	0.0906311	0.0730041
GO_CELLULAR_RESPONSE_TO_BIOTIC_STIMULUS	202	0.569616	2.03411	1.0829e-10	8.74066e-09	7.05491e-09	178	0.396524	1.36127	0.0262619	0.141724	0.11416
GO_ANTIGEN_PROCESSING_AND_PRESENTATION	205	0.561036	2.00596	1.09236e-10	8.74066e-09	7.05491e-09	195	0.430408	1.48949	0.00215686	0.0281375	0.022665
GO_NEGATIVE_REGULATION_OF_LYMPHOCYTE_ACTIVATION	137	0.611528	2.0989	1.44482e-10	1.12345e-08	9.06779e-09	117	0.565759	1.88116	1.78282e-06	0.000116622	9.39399e-05
GO_ATP_SYNTHESIS_COUPLED_ELECTRON_TRANSPORT	92	-0.604538	-2.41294	1.44932e-10	1.12345e-08	9.06779e-09	92	-0.548764	-2.38022	1.8383e-09	2.90262e-07	2.33808e-07
GO_ORGANIC_ACID_CATABOLIC_PROCESS	266	-0.428724	-1.96612	1.84465e-10	1.39781e-08	1.12823e-08	220	-0.341501	-1.67465	6.64313e-06	0.000337988	0.000272252
GO_MITOCHONDRIAL_TRANSLATIONAL_TERMINATION	89	-0.60888	-2.43703	1.85962e-10	1.39781e-08	1.12823e-08	89	-0.407319	-1.75318	0.000367442	0.00798697	0.00643357
GO_REGULATION_OF_HEMOPOIESIS	427	0.476299	1.76574	2.79047e-10	2.0662e-08	1.6677e-08	388	0.454876	1.62096	2.37768e-07	1.97953e-05	1.59452e-05
GO_NEGATIVE_REGULATION_OF_CELL_ACTIVATION	186	0.575393	2.03247	2.99501e-10	2.18504e-08	1.76363e-08	159	0.539033	1.83153	1.72978e-06	0.000114792	9.24661e-05
GO_REGULATION_OF_LEUKOCYTE_DIFFERENTIATION	253	0.53783	1.93757	3.10786e-10	2.23451e-08	1.80356e-08	226	0.519584	1.80664	1.44414e-08	1.69557e-06	1.36579e-06
GO_SMALL_MOLECULE_CATABOLIC_PROCESS	411	-0.372008	-1.77353	3.38673e-10	2.40022e-08	1.93731e-08	347	-0.277405	-1.54768	6.58134e-05	0.00218376	0.00175904
GO_POSITIVE_REGULATION_OF_LEUKOCYTE_MIGRATION	133	0.617834	2.10816	3.94191e-10	2.75434e-08	2.22313e-08	111	0.512329	1.69347	0.000373272	0.00798697	0.00643357
GO_CELLULAR_RESPONSE_TO_MOLECULE_OF_BACTERIAL_ORIGIN	179	0.578184	2.03341	4.0336e-10	2.77926e-08	2.24325e-08	155	0.404284	1.36878	0.0250261	0.138571	0.11162
GO_REGULATION_OF_LEUKOCYTE_MIGRATION	194	0.565224	2.00785	4.1053e-10	2.78992e-08	2.25185e-08	164	0.521342	1.77866	3.4443e-06	0.000197143	0.000158801
GO_INTERFERON_GAMMA_PRODUCTION	98	0.655862	2.16328	4.99832e-10	3.31001e-08	2.67164e-08	79	0.597571	1.89624	1.3642e-05	0.00059492	0.000479213
GO_RESPONSE_TO_VIRUS	285	0.523613	1.9092	5.00405e-10	3.31001e-08	2.67164e-08	264	0.406032	1.42702	0.00184929	0.0254291	0.0204833
GO_ORGANELLE_FISSION	420	0.478033	1.77128	5.10997e-10	3.3356e-08	2.69229e-08	356	0.319241	1.13512	0.154309	0.41822	0.336879
GO_POSITIVE_REGULATION_OF_INNATE_IMMUNE_RESPONSE	192	0.565102	2.00329	6.80165e-10	4.38221e-08	3.53705e-08	165	0.378182	1.29158	0.0569948	0.229467	0.184837
GO_FATTY_ACID_BETA_OXIDATION	74	-0.633563	-2.42121	8.42657e-10	5.35952e-08	4.32587e-08	66	-0.479029	-1.92924	4.55487e-05	0.00159212	0.00128246
GO_POSITIVE_REGULATION_OF_RESPONSE_TO_BIOTIC_STIMULUS	226	0.545252	1.96036	8.9131e-10	5.5972e-08	4.51771e-08	192	0.369805	1.27961	0.0519348	0.217974	0.17558
GO_TUMOR_NECROSIS_FACTOR_SUPERFAMILY_CYTOKINE_PRODUCTION	155	0.583414	2.01897	1.38288e-09	8.57557e-08	6.92166e-08	134	0.569083	1.90591	1.41358e-07	1.24477e-05	1.00267e-05
HALLMARK_INTERFERON_GAMMA_RESPONSE	194	0.539081	1.90619	2.32172e-08	1.28985e-07	7.60331e-08	187	0.426843	1.47407	0.0044941	0.0107002	0.00473064
GO_LYMPHOCYTE_ACTIVATION_INVOLVED_IN_IMMUNE_RESPONSE	154	0.579217	2.0054	1.99997e-09	1.22492e-07	9.88677e-08	135	0.525561	1.76193	9.28167e-06	0.000429334	0.000345832
GO_RESPONSE_TO_CHEMOKINE	77	0.67527	2.16801	2.85974e-09	1.73015e-07	1.39647e-07	62	0.415155	1.27085	0.130841	0.37586	0.302759
GO_POSITIVE_REGULATION_OF_CELL_ADHESION	388	0.478794	1.77094	3.70859e-09	2.21667e-07	1.78916e-07	338	0.505393	1.79707	1.84634e-10	3.8429e-08	3.09549e-08
HALLMARK_TNFA_SIGNALING_VIA_NFKB	196	0.531716	1.87682	6.284e-08	3.142e-07	1.85213e-07	183	0.474403	1.63738	0.000167795	0.00119854	0.000529879
GO_LYMPHOCYTE_MIGRATION	96	0.636203	2.09256	3.93459e-09	2.32375e-07	1.87559e-07	79	0.470872	1.4942	0.0191632	0.120039	0.096692
GO_CYTOKINE_SECRETION	103	0.637283	2.11701	4.30391e-09	2.51197e-07	2.0275e-07	82	0.543291	1.73415	0.000188212	0.00494476	0.00398304
GO_REGULATION_OF_LYMPHOCYTE_DIFFERENTIATION	161	0.572966	1.99185	5.1147e-09	2.95047e-07	2.38143e-07	140	0.519937	1.74804	8.45151e-06	0.000402814	0.00032447
GO_NATURAL_KILLER_CELL_MEDIATED_IMMUNITY	54	0.730073	2.2257	5.40725e-09	3.058e-07	2.46823e-07	39	0.530254	1.50435	0.0227848	0.1314	0.105844
GO_ELECTRON_TRANSPORT_CHAIN	170	-0.474617	-2.10329	5.42439e-09	3.058e-07	2.46823e-07	161	-0.409483	-1.95753	1.07797e-07	9.87209e-06	7.95205e-06
GO_ANTIGEN_PROCESSING_AND_PRESENTATION_OF_PEPTIDE_ANTIGEN	173	0.563423	1.97554	6.95145e-09	3.87485e-07	3.12754e-07	166	0.425733	1.45561	0.00776709	0.066829	0.0538313
GO_ALPHA_BETA_T_CELL_ACTIVATION	134	0.593497	2.03041	8.67731e-09	4.78313e-07	3.86064e-07	115	0.518085	1.71911	0.000188979	0.00494476	0.00398304
GO_INTERLEUKIN_10_PRODUCTION	53	0.724735	2.1974	1.12053e-08	6.10871e-07	4.93057e-07	43	0.678104	1.95142	9.2824e-06	0.000429334	0.000345832
GO_POSITIVE_REGULATION_OF_IMMUNE_EFFECTOR_PROCESS	195	0.53393	1.89483	1.36663e-08	7.36942e-07	5.94814e-07	164	0.557541	1.90216	4.83796e-08	4.92289e-06	3.96543e-06
GO_MONOCARBOXYLIC_ACID_CATABOLIC_PROCESS	131	-0.501795	-2.13867	1.4365e-08	7.66289e-07	6.18501e-07	112	-0.356908	-1.58927	0.000649575	0.0119965	0.00966328
HALLMARK_KRAS_SIGNALING_UP	191	0.525731	1.85085	2.41017e-07	1.09553e-06	6.45787e-07	170	0.463555	1.58761	0.000915999	0.00370796	0.00163931
GO_REGULATION_OF_INFLAMMATORY_RESPONSE	333	0.486211	1.78617	1.68707e-08	8.9038e-07	7.18659e-07	271	0.428799	1.50879	0.000542358	0.0106131	0.00854892
GO_POSITIVE_REGULATION_OF_INTERFERON_GAMMA_PRODUCTION	56	0.70943	2.16222	1.92227e-08	1.00383e-06	8.10228e-07	48	0.653854	1.91234	2.0425e-05	0.000842578	0.000678703
GO_TRANSLATIONAL_TERMINATION	104	-0.541194	-2.2043	2.24338e-08	1.15931e-06	9.35726e-07	103	-0.386182	-1.71774	0.000157417	0.00434224	0.00349771
GO_CELLULAR_DEFENSE_RESPONSE	45	0.749839	2.20883	2.26697e-08	1.15943e-06	9.35818e-07	33	0.601427	1.67226	0.00468228	0.0467106	0.0376257
GO_INTERLEUKIN_1_PRODUCTION	93	0.632194	2.09084	2.45863e-08	1.24462e-06	1.00458e-06	68	0.593932	1.84828	6.42641e-05	0.00214792	0.00173017
GO_INTERLEUKIN_6_PRODUCTION	129	0.594307	2.01781	2.91892e-08	1.4627e-06	1.1806e-06	105	0.542227	1.7809	5.30195e-05	0.00181176	0.00145939
GO_ANTIGEN_PROCESSING_AND_PRESENTATION_OF_PEPTIDE_OR_POLYSACCHARIDE_ANTIGEN_VIA_MHC_CLASS_II	92	0.631328	2.08629	2.98053e-08	1.47864e-06	1.19347e-06	88	0.493626	1.59555	0.00329532	0.0372575	0.0300112
GO_ADAPTIVE_IMMUNE_RESPONSE_BASED_ON_SOMATIC_RECOMBINATION_OF_IMMUNE_RECEPTORS_BUILT_FROM_IMMUNOGLOBULIN_SUPERFAMILY_DOMAINS	230	0.51737	1.86172	3.43935e-08	1.68937e-06	1.36355e-06	196	0.49126	1.70111	2.30118e-05	0.000932488	0.000751127
GO_LEUKOCYTE_MEDIATED_CYTOTOXICITY	87	0.645902	2.11143	3.64495e-08	1.7728e-06	1.4309e-06	70	0.388529	1.21126	0.17321	0.444081	0.357711
GO_POSITIVE_REGULATION_OF_LEUKOCYTE_DIFFERENTIATION	146	0.568787	1.96301	4.66664e-08	2.24769e-06	1.81419e-06	129	0.543097	1.81422	3.12928e-06	0.000186091	0.000149898
GO_INNER_MITOCHONDRIAL_MEMBRANE_ORGANIZATION	52	-0.653343	-2.34634	4.96057e-08	2.36629e-06	1.90992e-06	52	-0.526217	-2.03218	2.38936e-05	0.000959727	0.000773068
GO_MONONUCLEAR_CELL_MIGRATION	79	0.653503	2.10704	6.92991e-08	3.27422e-06	2.64274e-06	67	0.546551	1.69803	0.000746858	0.0133069	0.0107188
GO_INTERLEUKIN_1_BETA_PRODUCTION	79	0.65313	2.10584	7.0619e-08	3.3051e-06	2.66767e-06	60	0.611428	1.86414	4.22719e-05	0.00152412	0.00122769
GO_MONOCYTE_CHEMOTAXIS	50	0.717526	2.15206	7.17408e-08	3.32623e-06	2.68472e-06	40	0.606789	1.73069	0.00149212	0.0220752	0.0177818
GO_ANTIGEN_RECEPTOR_MEDIATED_SIGNALING_PATHWAY	215	0.52484	1.88515	7.27161e-08	3.34023e-06	2.69603e-06	202	0.530739	1.83944	8.5013e-08	8.10989e-06	6.53258e-06
GO_REGULATION_OF_PHAGOCYTOSIS	86	0.633708	2.06934	9.54216e-08	4.30946e-06	3.47833e-06	74	0.507511	1.59273	0.00284528	0.0341956	0.0275448
GO_CELLULAR_AMINO_ACID_CATABOLIC_PROCESS	116	-0.506265	-2.13155	9.55535e-08	4.30946e-06	3.47833e-06	90	-0.486145	-2.08277	2.18859e-06	0.000139188	0.000112117
GO_NEGATIVE_REGULATION_OF_IMMUNE_RESPONSE	131	0.571764	1.94636	1.09664e-07	4.85755e-06	3.92071e-06	109	0.429903	1.42309	0.0186476	0.1181	0.0951303
GO_REGULATION_OF_LYMPHOCYTE_MEDIATED_IMMUNITY	131	0.571982	1.94711	1.09664e-07	4.85755e-06	3.92071e-06	104	0.505096	1.66078	0.000881141	0.0151114	0.0121724
GO_T_CELL_MIGRATION	56	0.693251	2.1129	1.16854e-07	5.1302e-06	4.14078e-06	50	0.568255	1.67553	0.00217788	0.028331	0.0228209
GO_CELL_KILLING	119	0.578396	1.95611	1.29714e-07	5.64485e-06	4.55617e-06	91	0.371757	1.20813	0.154355	0.41822	0.336879
GO_POSITIVE_REGULATION_OF_LEUKOCYTE_PROLIFERATION	127	0.576227	1.95601	1.32309e-07	5.70771e-06	4.60691e-06	107	0.563979	1.85879	4.44642e-06	0.000239531	0.000192944
GO_REGULATION_OF_CHROMOSOME_SEGREGATION	99	0.611628	2.01759	1.3773e-07	5.89035e-06	4.75433e-06	91	0.407068	1.32288	0.0705623	0.260295	0.209669
HALLMARK_COMPLEMENT	188	0.503121	1.77287	2.09576e-06	8.73232e-06	5.14747e-06	159	0.423779	1.44181	0.00703938	0.0135723	0.00600037
GO_PEROXISOME_ORGANIZATION	80	-0.551271	-2.14421	1.54952e-07	6.57023e-06	5.30308e-06	71	-0.48409	-1.97042	3.79389e-05	0.00138978	0.00111948
GO_CHROMOSOME_SEPARATION	87	0.631611	2.06471	1.65812e-07	6.97112e-06	5.62666e-06	79	0.437289	1.38763	0.0352273	0.171785	0.138374
GO_POSITIVE_REGULATION_OF_T_CELL_PROLIFERATION	84	0.634058	2.05739	1.72187e-07	7.17833e-06	5.7939e-06	71	0.575465	1.79848	7.69696e-05	0.00244753	0.0019715
GO_T_CELL_ACTIVATION_INVOLVED_IN_IMMUNE_RESPONSE	87	0.630663	2.06161	1.92341e-07	7.95171e-06	6.41812e-06	73	0.538494	1.6861	0.000986079	0.0165394	0.0133226
GO_REGULATION_OF_ADAPTIVE_IMMUNE_RESPONSE	148	0.554968	1.91627	1.93966e-07	7.95262e-06	6.41886e-06	128	0.485965	1.62281	0.000446	0.00919926	0.00741007
GO_DEFENSE_RESPONSE_TO_BACTERIUM	164	0.545226	1.8998	2.07105e-07	8.42171e-06	6.79748e-06	113	0.474352	1.57366	0.00227761	0.0291318	0.0234659
GO_REGULATION_OF_T_CELL_DIFFERENTIATION	134	0.567003	1.93977	2.14278e-07	8.64253e-06	6.97572e-06	113	0.507987	1.68525	0.000230973	0.00562567	0.00453153
GO_HUMORAL_IMMUNE_RESPONSE	158	0.544421	1.88769	2.42726e-07	9.711e-06	7.83812e-06	108	0.50771	1.67822	0.000260371	0.0061774	0.00497594
GO_POSITIVE_REGULATION_OF_HEMOPOIESIS	183	0.529254	1.86669	2.53701e-07	1.00689e-05	8.12699e-06	165	0.488533	1.66845	9.52541e-05	0.00294708	0.0023739
GO_B_CELL_ACTIVATION	215	0.513608	1.84481	2.84345e-07	1.11955e-05	9.03632e-06	201	0.547352	1.89628	2.58216e-09	3.8141e-07	3.07229e-07
GO_REGULATION_OF_ALPHA_BETA_T_CELL_ACTIVATION	89	0.620577	2.03622	2.92902e-07	1.14416e-05	9.23497e-06	76	0.555908	1.75337	0.000220618	0.00549028	0.00442247
GO_MEIOTIC_CELL_CYCLE_PROCESS	161	0.540543	1.87914	3.52145e-07	1.36484e-05	1.10161e-05	111	0.305007	1.00818	0.484425	0.778037	0.626715
GO_DEFENSE_RESPONSE_TO_VIRUS	203	0.513856	1.83556	3.79606e-07	1.45986e-05	1.17831e-05	191	0.371437	1.28401	0.0519878	0.217996	0.175598
GO_LIPID_MODIFICATION	248	-0.38863	-1.7944	4.13951e-07	1.5797e-05	1.27504e-05	220	0.185726	0.645838	0.993902	1	0.805508
GO_PEROXISOMAL_TRANSPORT	70	-0.57082	-2.14728	4.32169e-07	1.63664e-05	1.32099e-05	61	-0.484649	-1.88341	4.36481e-05	0.00153742	0.00123841
GO_LIPID_CATABOLIC_PROCESS	295	-0.36734	-1.70729	4.35896e-07	1.63824e-05	1.32229e-05	235	0.256779	0.895674	0.733266	0.91973	0.74085
GO_ALPHA_AMINO_ACID_CATABOLIC_PROCESS	97	-0.501607	-2.03399	5.03619e-07	1.87854e-05	1.51624e-05	71	-0.444459	-1.80911	0.000372099	0.00798697	0.00643357
GO_NEUROINFLAMMATORY_RESPONSE	64	0.656208	2.05092	5.68295e-07	2.10396e-05	1.69819e-05	56	0.533153	1.6073	0.00461176	0.0463097	0.0373029
GO_REGULATION_OF_LEUKOCYTE_CHEMOTAXIS	113	0.582594	1.95048	5.99498e-07	2.20305e-05	1.77816e-05	95	0.550886	1.79584	5.28966e-05	0.00181176	0.00145939
GO_MITOCHONDRIAL_TRANSMEMBRANE_TRANSPORT	99	-0.507841	-2.05854	6.48584e-07	2.3659e-05	1.90961e-05	95	-0.491077	-2.1586	6.70618e-07	4.95284e-05	3.98955e-05
GO_CRISTAE_FORMATION	35	-0.706444	-2.32696	6.70452e-07	2.42782e-05	1.95958e-05	35	-0.596771	-2.07061	7.00902e-05	0.00226016	0.00182058
GO_POSITIVE_REGULATION_OF_CHEMOTAXIS	135	0.551305	1.88827	8.32006e-07	2.991e-05	2.41415e-05	111	0.473353	1.56464	0.00392557	0.0412275	0.0332091
GO_MEIOTIC_CELL_CYCLE	212	0.496819	1.78273	8.43485e-07	3.01045e-05	2.42985e-05	153	0.284165	0.962025	0.583333	0.830303	0.668815
GO_REGULATION_OF_CELL_KILLING	76	0.628501	2.01535	8.62421e-07	3.05605e-05	2.46665e-05	60	0.372366	1.13528	0.273256	0.579009	0.466396
GO_CYTOKINE_PRODUCTION_INVOLVED_IN_IMMUNE_RESPONSE	96	0.588267	1.93489	9.16089e-07	3.20672e-05	2.58827e-05	79	0.520487	1.65164	0.00223712	0.0289372	0.0233091
GO_POSITIVE_REGULATION_OF_CYTOKINE_SECRETION	61	0.660081	2.04836	9.17869e-07	3.20672e-05	2.58827e-05	45	0.542456	1.5757	0.0123771	0.0906311	0.0730041
GO_POSITIVE_REGULATION_OF_TUMOR_NECROSIS_FACTOR_SUPERFAMILY_CYTOKINE_PRODUCTION	90	0.603077	1.98229	1.02347e-06	3.53855e-05	2.85609e-05	76	0.555338	1.75157	0.00023059	0.00562567	0.00453153
GO_NEGATIVE_REGULATION_OF_LEUKOCYTE_PROLIFERATION	80	0.622005	2.00863	1.02711e-06	3.53855e-05	2.85609e-05	64	0.557536	1.71586	0.000749911	0.0133095	0.0107209
GO_ATP_METABOLIC_PROCESS	288	-0.358572	-1.6668	1.244e-06	4.25618e-05	3.43533e-05	281	-0.294339	-1.47133	6.74345e-05	0.00218995	0.00176402
GO_POSITIVE_REGULATION_OF_LEUKOCYTE_CHEMOTAXIS	89	0.606723	1.99076	1.27005e-06	4.31555e-05	3.48324e-05	74	0.540143	1.69514	0.000631304	0.011751	0.0094655
GO_PRODUCTION_OF_MOLECULAR_MEDIATOR_OF_IMMUNE_RESPONSE	189	0.508738	1.80438	1.38651e-06	4.67924e-05	3.77679e-05	162	0.513263	1.74572	3.2927e-06	0.000190851	0.000153732
GO_TYPE_I_INTERFERON_PRODUCTION	126	0.56006	1.90311	1.44245e-06	4.83512e-05	3.90261e-05	119	0.346346	1.15283	0.211313	0.495951	0.399493
GO_MYELOID_LEUKOCYTE_DIFFERENTIATION	189	0.507718	1.80077	1.46518e-06	4.87835e-05	3.9375e-05	174	0.515582	1.76574	3.55365e-06	0.000200891	0.000161819
GO_REGULATION_OF_NUCLEAR_DIVISION	172	0.513201	1.79989	1.50451e-06	4.97592e-05	4.01625e-05	151	0.404499	1.3684	0.021875	0.129113	0.104002
GO_POSITIVE_REGULATION_OF_NEUTROPHIL_MIGRATION	27	0.778326	2.07601	1.55509e-06	5.10913e-05	4.12377e-05	24	0.582356	1.50983	0.0404313	0.18495	0.148979
GO_POSITIVE_REGULATION_OF_LEUKOCYTE_MEDIATED_IMMUNITY	120	0.564437	1.91177	1.7159e-06	5.60039e-05	4.52029e-05	99	0.553088	1.80747	3.72653e-05	0.00137611	0.00110847
GO_POSITIVE_REGULATION_OF_ERK1_AND_ERK2_CASCADE	175	0.513581	1.7987	1.75558e-06	5.69243e-05	4.59458e-05	139	0.547211	1.83937	2.30674e-06	0.000144693	0.000116551
GO_ATP_SYNTHESIS_COUPLED_PROTON_TRANSPORT	25	-0.750244	-2.2834	1.85516e-06	5.97627e-05	4.82367e-05	25	-0.619093	-1.94822	0.000219376	0.00549028	0.00442247
GO_METAPHASE_ANAPHASE_TRANSITION_OF_CELL_CYCLE	58	0.660892	2.0292	1.95497e-06	6.25716e-05	5.05039e-05	53	0.499372	1.48945	0.0179211	0.114931	0.0925781
GO_CYTOKINE_METABOLIC_PROCESS	60	0.65891	2.02819	2.04973e-06	6.51839e-05	5.26124e-05	51	0.597422	1.76775	0.00046348	0.00939059	0.0075642
GO_POSITIVE_REGULATION_OF_PROTEIN_KINASE_ACTIVITY	499	0.416044	1.5483	2.46177e-06	7.77887e-05	6.27862e-05	436	0.385814	1.37537	0.00136115	0.0207067	0.0166794
GO_REGULATION_OF_ANTIGEN_RECEPTOR_MEDIATED_SIGNALING_PATHWAY	59	0.661755	2.02364	2.49925e-06	7.82041e-05	6.31215e-05	55	0.627386	1.88585	2.73937e-05	0.0010721	0.000863585
GO_COLLAGEN_FIBRIL_ORGANIZATION	53	0.670868	2.03408	2.50644e-06	7.82041e-05	6.31215e-05	50	0.756809	2.2315	1.14441e-09	1.92856e-07	1.55347e-07
GO_NEGATIVE_REGULATION_OF_LEUKOCYTE_CELL_CELL_ADHESION	114	0.565767	1.89902	2.66215e-06	8.20116e-05	6.61947e-05	95	0.538471	1.75537	0.000139573	0.00404497	0.00325826
GO_MEMBRANE_INVAGINATION	66	0.637771	2.01149	2.67772e-06	8.20116e-05	6.61947e-05	55	0.483873	1.45447	0.0259434	0.140826	0.113436
GO_REGULATION_OF_CHROMOSOME_SEPARATION	62	0.649164	2.01618	2.67807e-06	8.20116e-05	6.61947e-05	57	0.47117	1.4225	0.0327869	0.164979	0.132892
HALLMARK_IL6_JAK_STAT3_SIGNALING	80	0.586208	1.88222	2.97833e-05	0.000114551	6.75248e-05	74	0.522648	1.66338	0.00161841	0.00491113	0.00217124
GO_MYELOID_CELL_DIFFERENTIATION	377	0.43523	1.60655	2.98623e-06	9.08877e-05	7.33589e-05	345	0.420874	1.49682	0.000140825	0.00405559	0.00326681
GO_ALPHA_BETA_T_CELL_DIFFERENTIATION	98	0.576922	1.9029	3.03586e-06	9.18237e-05	7.41144e-05	82	0.53258	1.69996	0.000358241	0.00788647	0.00635261
GO_RESPIRATORY_BURST	30	0.759294	2.08744	3.054e-06	9.18237e-05	7.41144e-05	29	0.597713	1.62484	0.00792987	0.0673671	0.0542648
GO_REGULATION_OF_LEUKOCYTE_MEDIATED_CYTOTOXICITY	62	0.647238	2.0102	3.19945e-06	9.56172e-05	7.71763e-05	49	0.381543	1.12277	0.293187	0.599412	0.482831
GO_POSITIVE_REGULATION_OF_INTERLEUKIN_10_PRODUCTION	34	0.74418	2.09993	3.36406e-06	9.94812e-05	8.0295e-05	28	0.697342	1.87842	0.000320817	0.00720109	0.00580053
GO_PATTERN_RECOGNITION_RECEPTOR_SIGNALING_PATHWAY	184	0.493104	1.73851	3.36884e-06	9.94812e-05	8.0295e-05	162	0.383785	1.30534	0.0519211	0.217974	0.17558
GO_LYMPHOCYTE_CHEMOTAXIS	47	0.686236	2.04652	3.59985e-06	0.000105674	8.52933e-05	39	0.467617	1.32664	0.101266	0.322908	0.260105
GO_REGULATION_OF_NEUTROPHIL_MIGRATION	37	0.733765	2.10668	3.70457e-06	0.000108108	8.72582e-05	33	0.63734	1.77211	0.00119669	0.0190928	0.0153794
GO_POSITIVE_REGULATION_OF_PHAGOCYTOSIS	61	0.642261	1.99306	3.90426e-06	0.000112863	9.10959e-05	52	0.564365	1.67715	0.00159725	0.0229108	0.0184548
GO_POSITIVE_REGULATION_OF_MAPK_CASCADE	489	0.415699	1.54691	3.913e-06	0.000112863	9.10959e-05	405	0.4436	1.57929	8.98849e-07	6.33205e-05	5.10051e-05
GO_T_HELPER_1_TYPE_IMMUNE_RESPONSE	43	0.697305	2.04788	3.95782e-06	0.000113496	9.16067e-05	36	0.57525	1.61505	0.0107131	0.0827028	0.0666178
GO_POSITIVE_REGULATION_OF_GRANULOCYTE_CHEMOTAXIS	26	0.774516	2.05084	4.01309e-06	0.000114419	9.23521e-05	21	0.61834	1.5671	0.0261348	0.141288	0.113809
GO_NEGATIVE_REGULATION_OF_TUMOR_NECROSIS_FACTOR_SUPERFAMILY_CYTOKINE_PRODUCTION	61	0.64098	1.98909	4.24803e-06	0.000120426	9.72001e-05	50	0.611683	1.80358	0.000295307	0.00669411	0.00539216
GO_REGULATION_OF_B_CELL_ACTIVATION	110	0.563652	1.88368	4.31647e-06	0.000121671	9.8205e-05	104	0.574763	1.88985	3.04424e-06	0.000184416	0.000148548
GO_CELL_CYCLE_CHECKPOINT	211	0.484578	1.7389	4.37214e-06	0.000122543	9.89094e-05	195	0.374818	1.29711	0.0418795	0.189492	0.152637
GO_REGULATION_OF_PROTEIN_SERINE_THREONINE_KINASE_ACTIVITY	486	0.417841	1.55373	4.44951e-06	0.000124011	0.000100094	434	0.358373	1.27832	0.0115473	0.0872527	0.0702827
GO_POSITIVE_REGULATION_OF_INTERLEUKIN_1_PRODUCTION	52	0.662221	1.99898	4.64091e-06	0.000128623	0.000103817	35	0.502114	1.40327	0.0710594	0.260722	0.210014
HALLMARK_BILE_ACID_METABOLISM	109	-0.424637	-1.78008	4.97641e-05	0.000177729	0.000104766	84	-0.40957	-1.73805	0.00031592	0.00175511	0.000775944
GO_CELLULAR_LIPID_CATABOLIC_PROCESS	213	-0.382206	-1.72817	4.8496e-06	0.00013366	0.000107882	173	-0.245064	-1.18074	0.0548419	0.22488	0.181143
GO_PURINE_CONTAINING_COMPOUND_METABOLIC_PROCESS	425	-0.313189	-1.49472	4.95553e-06	0.000135825	0.00010963	377	-0.300551	-1.52294	7.1114e-07	5.16875e-05	4.16347e-05
GO_POSITIVE_REGULATION_OF_ALPHA_BETA_T_CELL_ACTIVATION	58	0.651751	2.00114	5.24914e-06	0.000143082	0.000115487	51	0.620798	1.83692	0.000123809	0.00370537	0.0029847
GO_ENDODERMAL_CELL_DIFFERENTIATION	39	0.711437	2.05113	5.31759e-06	0.000144156	0.000116354	33	0.630267	1.75244	0.0015489	0.0225873	0.0181943
GO_T_CELL_RECEPTOR_SIGNALING_PATHWAY	177	0.508299	1.78551	5.56931e-06	0.00015016	0.000121199	162	0.407948	1.38752	0.0181544	0.11594	0.0933906
GO_T_CELL_SELECTION	47	0.679853	2.02749	5.62745e-06	0.000150907	0.000121803	42	0.629933	1.81391	0.000263189	0.00618058	0.00497851
GO_NUCLEOSIDE_BISPHOSPHATE_METABOLIC_PROCESS	120	-0.448045	-1.88961	5.78832e-06	0.000154386	0.000124611	100	-0.297496	-1.30504	0.0439706	0.195936	0.157828
GO_POSITIVE_REGULATION_OF_LYMPHOCYTE_DIFFERENTIATION	97	0.584679	1.9282	5.82691e-06	0.000154585	0.000124771	81	0.537064	1.71109	0.000257605	0.00614361	0.00494873
GO_POSITIVE_REGULATION_OF_INTERLEUKIN_6_PRODUCTION	78	0.61009	1.96197	6.75721e-06	0.000178311	0.000143922	66	0.566313	1.75589	0.000487148	0.00978356	0.00788073
GO_REGULATION_OF_CHEMOTAXIS	206	0.486346	1.74145	7.63866e-06	0.000199737	0.000161215	171	0.442622	1.51472	0.00161456	0.0230314	0.018552
GO_GLIAL_CELL_ACTIVATION	51	0.672561	2.02593	7.64968e-06	0.000199737	0.000161215	44	0.544077	1.56963	0.00875154	0.0713048	0.0574366
GO_CHEMOKINE_PRODUCTION	81	0.591977	1.91411	9.25061e-06	0.000240274	0.000193934	68	0.462212	1.43838	0.0230681	0.132367	0.106622
GO_2_OXOGLUTARATE_METABOLIC_PROCESS	15	-0.821767	-2.19176	1.07482e-05	0.000277717	0.000224156	14	-0.794739	-2.20601	1.40862e-05	0.000608497	0.000490149
GO_INTERLEUKIN_2_PRODUCTION	51	0.668255	2.01296	1.10105e-05	0.000283021	0.000228437	47	0.605551	1.77167	0.000292314	0.00665924	0.00536407
GO_REGULATION_OF_ANTIGEN_PROCESSING_AND_PRESENTATION	19	0.819966	1.99365	1.17163e-05	0.00029961	0.000241827	18	0.737544	1.81142	0.00132535	0.0205027	0.0165151
GO_TRICARBOXYLIC_ACID_CYCLE	32	-0.662162	-2.15435	1.20512e-05	0.000306595	0.000247465	32	-0.63437	-2.14083	1.56907e-05	0.000671473	0.000540877
GO_LEUKOCYTE_ACTIVATION_INVOLVED_IN_INFLAMMATORY_RESPONSE	43	0.683165	2.00636	1.25416e-05	0.000317442	0.00025622	37	0.539016	1.50755	0.014184	0.0972283	0.0783182
GO_SYNCYTIUM_FORMATION	55	0.644512	1.96156	1.31927e-05	0.000332228	0.000268154	47	0.649892	1.9014	3.03015e-05	0.00115625	0.000931371
GO_NEGATIVE_REGULATION_OF_CHROMOSOME_SEGREGATION	43	0.681204	2.0006	1.34989e-05	0.000338223	0.000272992	37	0.525923	1.47093	0.0336352	0.167535	0.13495
GO_REGULATION_OF_CELL_CYCLE_PHASE_TRANSITION	425	0.413254	1.53235	1.36192e-05	0.000339521	0.00027404	398	0.302276	1.07614	0.268537	0.574594	0.46284
GO_POSITIVE_REGULATION_OF_INFLAMMATORY_RESPONSE	131	0.524817	1.78655	1.38576e-05	0.000342967	0.000276821	104	0.436911	1.43659	0.0213032	0.127347	0.102579
GO_ERK1_AND_ERK2_CASCADE	274	0.453369	1.64733	1.38956e-05	0.000342967	0.000276821	227	0.475792	1.65467	3.73761e-06	0.000208713	0.00016812
GO_DENDRITIC_CELL_MIGRATION	27	0.752319	2.00664	1.4063e-05	0.000345378	0.000278768	23	0.54713	1.40699	0.0733696	0.264213	0.212826
GO_MACROPHAGE_ACTIVATION	90	0.57447	1.88826	1.4253e-05	0.000348322	0.000281143	76	0.538203	1.69753	0.00051862	0.0102803	0.0082809
GO_T_CELL_MEDIATED_IMMUNITY	86	0.584578	1.90891	1.46726e-05	0.000356818	0.000288001	74	0.455489	1.42947	0.0253165	0.138998	0.111964
GO_REGULATION_OF_T_HELPER_1_TYPE_IMMUNE_RESPONSE	26	0.755076	1.99937	1.55996e-05	0.00037751	0.000304702	21	0.675387	1.71168	0.00377004	0.0399607	0.0321887
HALLMARK_IL2_STAT5_SIGNALING	197	0.454696	1.6036	0.000155805	0.000519349	0.000306143	185	0.475721	1.64405	6.6907e-05	0.000557558	0.000246499
GO_MACROPHAGE_MIGRATION	51	0.662163	1.99461	1.61684e-05	0.000389377	0.000314281	44	0.570794	1.6467	0.00291062	0.0347983	0.0280303
GO_THIOESTER_METABOLIC_PROCESS	93	-0.470377	-1.87889	1.67687e-05	0.000401882	0.000324374	78	-0.3203	-1.34986	0.0271066	0.143327	0.115451
GO_REGULATION_OF_NEUTROPHIL_CHEMOTAXIS	30	0.733453	2.0164	1.7027e-05	0.000406109	0.000327786	27	0.636537	1.69785	0.00365499	0.0393793	0.0317204
GO_MEIOTIC_CHROMOSOME_SEGREGATION	70	0.60201	1.91364	1.71431e-05	0.000406922	0.000328442	47	0.468535	1.3708	0.0701107	0.259462	0.208998
GO_MITOTIC_CELL_CYCLE_CHECKPOINT	162	0.506189	1.76326	1.77937e-05	0.000420355	0.000339284	147	0.421905	1.42654	0.019078	0.119899	0.0965795
GO_TOLL_LIKE_RECEPTOR_SIGNALING_PATHWAY	139	0.527591	1.80951	1.7891e-05	0.00042065	0.000339523	121	0.423089	1.40815	0.0204588	0.125075	0.100749
HALLMARK_MITOTIC_SPINDLE	199	0.455646	1.60746	0.000187952	0.00058735	0.000346228	193	0.282156	0.974414	0.562372	0.681579	0.30133
GO_DETECTION_OF_BIOTIC_STIMULUS	29	0.741866	2.02534	1.86168e-05	0.00043565	0.00035163	26	0.620978	1.64194	0.00707048	0.06303	0.0507712
GO_REGULATION_OF_SISTER_CHROMATID_SEGREGATION	80	0.588005	1.89884	2.00652e-05	0.000467341	0.000377208	75	0.397697	1.25182	0.122847	0.362915	0.292331
GO_REGULATION_OF_B_CELL_DIFFERENTIATION	26	0.750248	1.98658	2.23367e-05	0.000517816	0.000417949	26	0.605957	1.60222	0.013381	0.0942638	0.0759302
GO_POSITIVE_REGULATION_OF_CELL_KILLING	48	0.663636	1.98142	2.30869e-05	0.000532718	0.000429977	37	0.556157	1.55549	0.00768644	0.066786	0.0537966
GO_POSITIVE_REGULATION_OF_GLIOGENESIS	66	0.609843	1.92341	2.32022e-05	0.000532899	0.000430123	56	0.521652	1.57263	0.00685293	0.062015	0.0499535
GO_FC_RECEPTOR_SIGNALING_PATHWAY	178	0.488941	1.71686	2.35884e-05	0.000539272	0.000435267	169	0.320422	1.09753	0.28999	0.596524	0.480505
GO_CD8_POSITIVE_ALPHA_BETA_T_CELL_ACTIVATION	26	0.748496	1.98194	2.39761e-05	0.000545621	0.000440391	22	0.557555	1.41727	0.066482	0.249935	0.201325
GO_RESPONSE_TO_XENOBIOTIC_STIMULUS	97	-0.446631	-1.81107	3.12571e-05	0.000708066	0.000571507	67	-0.249859	-1.01162	0.402878	0.712801	0.574167
GO_DENDRITIC_CELL_CHEMOTAXIS	22	0.783749	1.98183	3.21729e-05	0.000725498	0.000585577	19	0.544856	1.35322	0.118056	0.35419	0.285303
GO_NEGATIVE_REGULATION_OF_DEFENSE_RESPONSE	195	0.469788	1.6672	3.31384e-05	0.000743889	0.000600421	161	0.407692	1.38605	0.0208818	0.125813	0.101343
GO_INTEGRIN_MEDIATED_SIGNALING_PATHWAY	105	0.542138	1.80698	3.33023e-05	0.000744202	0.000600674	93	0.586478	1.90887	7.50041e-06	0.000369294	0.00029747
GO_NEGATIVE_REGULATION_OF_LEUKOCYTE_MEDIATED_IMMUNITY	42	0.663591	1.94107	3.45499e-05	0.00076862	0.000620382	34	0.471936	1.31608	0.130491	0.375561	0.302518
GO_POSITIVE_REGULATION_OF_CYTOKINE_BIOSYNTHETIC_PROCESS	33	0.706056	1.97152	3.66297e-05	0.00081125	0.00065479	29	0.648454	1.76277	0.0013368	0.0205409	0.0165459
GO_REGULATION_OF_MYELOID_LEUKOCYTE_MEDIATED_IMMUNITY	54	0.635706	1.93801	3.68687e-05	0.000812913	0.000656133	47	0.415518	1.21569	0.183272	0.458678	0.369469
GO_NEGATIVE_REGULATION_OF_CELL_ADHESION	262	0.448736	1.62497	3.88318e-05	0.000851355	0.000687161	224	0.446589	1.5514	0.000367218	0.00798697	0.00643357
GO_SISTER_CHROMATID_COHESION	53	0.634918	1.92507	3.89554e-05	0.000851355	0.000687161	47	0.427265	1.25006	0.150062	0.410473	0.330639
GO_METAPHASE_PLATE_CONGRESSION	59	0.626738	1.91655	4.00215e-05	0.000870819	0.000702871	53	0.443848	1.32384	0.103943	0.328244	0.264403
GO_RESPONSE_TO_INTERLEUKIN_1	182	0.480507	1.6924	4.13142e-05	0.000895021	0.000722405	163	0.316175	1.07741	0.33541	0.648134	0.522077
GO_POSITIVE_REGULATION_OF_INTERLEUKIN_2_PRODUCTION	26	0.738112	1.95445	4.15992e-05	0.000897277	0.000724226	25	0.613496	1.60702	0.00656363	0.0600277	0.0483528
GO_REGULATION_OF_GLIOGENESIS	107	0.541876	1.81007	4.27606e-05	0.000918336	0.000741223	87	0.501329	1.61653	0.00205839	0.027333	0.022017
GO_OSSIFICATION	373	0.413711	1.52871	4.47263e-05	0.000956411	0.000771956	337	0.577527	2.05347	2.89387e-18	4.41701e-15	3.55794e-15
GO_CD4_POSITIVE_ALPHA_BETA_T_CELL_ACTIVATION	89	0.565764	1.85636	4.52151e-05	0.000962712	0.000777042	75	0.51151	1.61007	0.00358118	0.0389506	0.0313751
GO_WOUND_HEALING	471	0.402769	1.49657	4.82642e-05	0.00102324	0.000825897	390	0.447285	1.59265	6.46938e-07	4.85628e-05	3.91177e-05
GO_NEGATIVE_REGULATION_OF_METAPHASE_ANAPHASE_TRANSITION_OF_CELL_CYCLE	37	0.698222	2.00463	4.85994e-05	0.00102355	0.000826147	31	0.575886	1.5868	0.0155745	0.104415	0.0841071
GO_NEGATIVE_REGULATION_OF_CELL_CYCLE_PHASE_TRANSITION	235	0.456837	1.64716	4.86914e-05	0.00102355	0.000826147	216	0.358409	1.24653	0.070122	0.259462	0.208998
GO_REGULATION_OF_SYNCYTIUM_FORMATION_BY_PLASMA_MEMBRANE_FUSION	29	0.722699	1.97301	4.89429e-05	0.0010245	0.00082691	25	0.659148	1.7266	0.0016011	0.0229108	0.0184548
GO_POSITIVE_REGULATION_OF_LYMPHOCYTE_MEDIATED_IMMUNITY	89	0.563655	1.84945	5.01993e-05	0.00104638	0.000844574	73	0.557479	1.74554	0.000355634	0.00788445	0.00635098
GO_RIBOSE_PHOSPHATE_METABOLIC_PROCESS	389	-0.30324	-1.46898	5.10015e-05	0.00105865	0.00085448	353	-0.264264	-1.40917	0.000579262	0.0110981	0.00893959
GO_INTERFERON_GAMMA_MEDIATED_SIGNALING_PATHWAY	75	0.581333	1.85566	5.16234e-05	0.0010671	0.000861296	71	0.443631	1.38647	0.0425777	0.191516	0.154268
GO_PEPTIDE_SECRETION	454	0.403836	1.49808	5.21427e-05	0.00107336	0.00086635	384	0.408535	1.45533	0.00019349	0.00503405	0.00405497
GO_LIPOPOLYSACCHARIDE_MEDIATED_SIGNALING_PATHWAY	57	0.619445	1.89465	5.4896e-05	0.00112537	0.000908328	51	0.495134	1.46508	0.0230303	0.132316	0.106581
GO_T_CELL_CHEMOTAXIS	20	0.788049	1.95681	5.56528e-05	0.00113619	0.00091706	18	0.591756	1.45336	0.0715288	0.260988	0.210228
GO_REGULATION_OF_NEUROINFLAMMATORY_RESPONSE	33	0.69776	1.94836	5.6482e-05	0.00114649	0.000925373	29	0.500728	1.36119	0.0907895	0.302524	0.243685
GO_POSITIVE_REGULATION_OF_ALPHA_BETA_T_CELL_DIFFERENTIATION	43	0.661104	1.94157	5.68506e-05	0.00114649	0.000925373	36	0.625969	1.75745	0.00202009	0.0272058	0.0219145
GO_REGULATION_OF_T_CELL_RECEPTOR_SIGNALING_PATHWAY	41	0.663745	1.94	5.68506e-05	0.00114649	0.000925373	35	0.527263	1.47356	0.0413437	0.18752	0.151049
GO_CD4_POSITIVE_ALPHA_BETA_T_CELL_DIFFERENTIATION	73	0.579095	1.8471	6.09162e-05	0.0012235	0.000987535	61	0.545871	1.67018	0.00129934	0.0202536	0.0163145
GO_POSITIVE_REGULATION_OF_SECRETION	326	0.424806	1.55796	6.33545e-05	0.00126734	0.00102292	256	0.407615	1.42736	0.00167775	0.0235657	0.0189824
GO_CELLULAR_EXTRAVASATION	62	0.599989	1.86345	6.45853e-05	0.00128678	0.00103861	53	0.48257	1.43934	0.0334528	0.16741	0.13485
GO_NEGATIVE_REGULATION_OF_CELL_CELL_ADHESION	166	0.480551	1.67735	6.66041e-05	0.00132169	0.00106679	137	0.458145	1.54275	0.00246628	0.03094	0.0249224
GO_REGULATION_OF_NATURAL_KILLER_CELL_MEDIATED_IMMUNITY	38	0.679358	1.95989	6.72101e-05	0.0013284	0.0010722	26	0.5228	1.38234	0.0921228	0.304692	0.245432
GO_NEGATIVE_REGULATION_OF_IMMUNE_EFFECTOR_PROCESS	105	0.532027	1.77328	6.97371e-05	0.00137288	0.0011081	88	0.404887	1.30872	0.078125	0.275048	0.221554
GO_NEGATIVE_REGULATION_OF_NF_KAPPAB_TRANSCRIPTION_FACTOR_ACTIVITY	78	0.580251	1.86601	7.07535e-05	0.00138738	0.00111981	67	0.492646	1.53056	0.00779631	0.066829	0.0538313
GO_REGULATION_OF_CALCIUM_ION_TRANSPORT	219	0.451801	1.62282	7.12452e-05	0.00139153	0.00112315	185	0.378225	1.30248	0.0421377	0.190097	0.153125
GO_REGULATION_OF_LYMPHOCYTE_MIGRATION	57	0.615654	1.88305	7.25266e-05	0.001411	0.00113887	48	0.498372	1.4576	0.027027	0.143237	0.115379
GO_ALPHA_AMINO_ACID_METABOLIC_PROCESS	187	-0.362694	-1.62741	7.32736e-05	0.00141996	0.0011461	148	-0.375213	-1.76231	8.53307e-06	0.000402814	0.00032447
GO_CELLULAR_AMINO_ACID_METABOLIC_PROCESS	319	-0.317936	-1.48953	7.57157e-05	0.00146158	0.00117969	273	-0.318303	-1.56581	5.01516e-06	0.000267028	0.000215093
GO_LEUKOCYTE_HOMEOSTASIS	80	0.570235	1.84145	7.65939e-05	0.0014728	0.00118875	68	-0.26976	-1.08541	0.274074	0.580206	0.46736
GO_NEGATIVE_REGULATION_OF_B_CELL_ACTIVATION	31	0.707935	1.95402	8.36093e-05	0.00160014	0.00129153	29	0.617193	1.67779	0.00481683	0.0476377	0.0383726
GO_NEGATIVE_REGULATION_OF_MITOTIC_CELL_CYCLE	299	0.424731	1.55271	8.38613e-05	0.00160014	0.00129153	273	0.349208	1.2304	0.0633166	0.242616	0.195429
GO_MITOTIC_CYTOKINESIS	69	0.57823	1.83685	8.59043e-05	0.00163284	0.00131793	65	0.451039	1.39336	0.0428241	0.192247	0.154856
GO_I_KAPPAB_KINASE_NF_KAPPAB_SIGNALING	267	0.4377	1.5871	8.86878e-05	0.00167931	0.00135544	248	0.359009	1.25631	0.0435223	0.194998	0.157073
GO_POSITIVE_REGULATION_OF_NATURAL_KILLER_CELL_MEDIATED_IMMUNITY	24	0.73798	1.91032	8.98445e-05	0.00169475	0.00136789	17	0.609169	1.48011	0.0543634	0.224261	0.180644
GO_NATURAL_KILLER_CELL_ACTIVATION	59	0.611307	1.86937	9.1163e-05	0.00171311	0.00138271	50	0.522971	1.54201	0.0125288	0.0906311	0.0730041
GO_REGULATION_OF_T_CELL_MEDIATED_IMMUNITY	60	0.605794	1.86469	9.28467e-05	0.00173508	0.00140045	51	0.514542	1.52251	0.0143424	0.0980204	0.0789562
GO_MITOTIC_SPINDLE_ORGANIZATION	115	0.516022	1.73606	9.30318e-05	0.00173508	0.00140045	104	0.339685	1.1169	0.278794	0.583613	0.470105
GO_INTERLEUKIN_12_PRODUCTION	51	0.633906	1.9095	9.58381e-05	0.00177418	0.00143201	43	0.631701	1.81788	0.000151474	0.00425287	0.00342572
GO_LEUKOCYTE_APOPTOTIC_PROCESS	95	0.533262	1.75694	9.58435e-05	0.00177418	0.00143201	86	0.478925	1.54009	0.00646263	0.059542	0.0479615
GO_REGULATION_OF_PRODUCTION_OF_MOLECULAR_MEDIATOR_OF_IMMUNE_RESPONSE	127	0.501744	1.70318	9.69378e-05	0.00178776	0.00144297	109	0.559654	1.8526	9.82499e-06	0.000449886	0.000362387
GO_REGULATION_OF_DNA_BINDING_TRANSCRIPTION_FACTOR_ACTIVITY	387	0.412789	1.52753	9.80377e-05	0.00180135	0.00145394	339	0.35599	1.26588	0.032	0.162342	0.130768
GO_COLLAGEN_METABOLIC_PROCESS	94	0.539489	1.78189	9.8874e-05	0.00181001	0.00146093	80	0.642189	2.04078	1.28618e-07	1.15479e-05	9.30191e-06
GO_MEIOSIS_I_CELL_CYCLE_PROCESS	97	0.543572	1.79263	0.000103538	0.00188842	0.00152422	65	0.356568	1.10152	0.334491	0.648134	0.522077
GO_REGULATION_OF_ALPHA_BETA_T_CELL_DIFFERENTIATION	59	0.608656	1.86126	0.000106484	0.00193042	0.00155812	49	0.598765	1.76199	0.000390661	0.00822519	0.00662545
GO_CYTOSKELETON_DEPENDENT_CYTOKINESIS	91	0.551417	1.81571	0.000106619	0.00193042	0.00155812	85	0.391776	1.25735	0.1156	0.349396	0.281441
GO_B_CELL_RECEPTOR_SIGNALING_PATHWAY	53	0.615647	1.86664	0.00011039	0.00199144	0.00160737	55	0.688948	2.0709	1.49118e-07	1.28832e-05	1.03776e-05
GO_POSITIVE_T_CELL_SELECTION	34	0.691058	1.95003	0.000111945	0.00200511	0.0016184	30	0.636839	1.74213	0.00151264	0.0221999	0.0178822
GO_POSITIVE_REGULATION_OF_LYMPHOCYTE_MIGRATION	33	0.684455	1.91121	0.000111956	0.00200511	0.0016184	29	0.533943	1.45148	0.0552632	0.22579	0.181876
GO_DNA_CONFORMATION_CHANGE	285	0.43172	1.57414	0.000113488	0.00202523	0.00163464	257	0.235679	0.826136	0.873737	0.992027	0.799085
GO_NATURAL_KILLER_CELL_CHEMOTAXIS	10	0.872958	1.84293	0.000113999	0.00202578	0.00163509	NA	NA	NA	NA	NA	NA
GO_MITOTIC_METAPHASE_PLATE_CONGRESSION	46	0.634903	1.87966	0.000114336	0.00202578	0.00163509	41	0.475174	1.36205	0.0866834	0.293582	0.236483
GO_REGULATION_OF_CYTOKINE_PRODUCTION_INVOLVED_IN_IMMUNE_RESPONSE	75	0.569016	1.81634	0.000115205	0.00203393	0.00164166	63	0.563891	1.73173	0.00039159	0.00822519	0.00662545
GO_DNA_PACKAGING	174	0.474098	1.66121	0.000117327	0.00206088	0.00166341	151	0.277371	0.938335	0.626042	0.855715	0.689285
GO_TISSUE_REMODELING	148	0.493548	1.70419	0.000117563	0.00206088	0.00166341	130	0.565394	1.89232	5.26766e-07	4.0201e-05	3.23823e-05
GO_PURINE_CONTAINING_COMPOUND_BIOSYNTHETIC_PROCESS	190	-0.364028	-1.63295	0.00011802	0.00206162	0.00166401	172	-0.361919	-1.74991	1.9506e-05	0.00081198	0.000654057
GO_RIBOSE_PHOSPHATE_BIOSYNTHETIC_PROCESS	181	-0.366748	-1.65251	0.000118734	0.0020668	0.00166819	166	-0.321881	-1.53144	0.000426685	0.00892141	0.00718627
GO_REGULATION_OF_CD4_POSITIVE_ALPHA_BETA_T_CELL_ACTIVATION	58	0.608955	1.86974	0.000121154	0.00209851	0.00169379	48	0.58189	1.70186	0.000824913	0.0144723	0.0116576
GO_POSITIVE_REGULATION_OF_ADAPTIVE_IMMUNE_RESPONSE	95	0.530128	1.74661	0.000121401	0.00209851	0.00169379	84	0.552522	1.76998	0.000160035	0.00438802	0.00353458
GO_TRANSLATIONAL_ELONGATION	131	-0.392316	-1.67207	0.000127215	0.00219137	0.00176874	131	-0.274754	-1.25568	0.0527258	0.2203	0.177454
GO_RESPONSE_TO_TUMOR_NECROSIS_FACTOR	273	0.432645	1.57088	0.000130877	0.00224664	0.00181335	243	0.459567	1.60659	3.70587e-05	0.00137611	0.00110847
GO_ATTACHMENT_OF_SPINDLE_MICROTUBULES_TO_KINETOCHORE	34	0.686955	1.93846	0.000136105	0.00232834	0.00187929	29	0.601311	1.63462	0.0069569	0.062462	0.0503136
GO_REGULATION_OF_LEUKOCYTE_DEGRANULATION	43	0.64263	1.88731	0.000137581	0.0023455	0.00189314	36	0.565926	1.58887	0.013178	0.0934777	0.075297
GO_NEGATIVE_REGULATION_OF_HEMOPOIESIS	127	0.497267	1.68798	0.000138187	0.00234777	0.00189497	115	0.480626	1.59481	0.00203575	0.0272884	0.021981
GO_POSITIVE_REGULATION_OF_ACUTE_INFLAMMATORY_RESPONSE	26	0.71475	1.89259	0.000141555	0.00239677	0.00193452	19	0.674078	1.67416	0.00302641	0.0357163	0.0287698
GO_POSITIVE_REGULATION_OF_PROTEIN_SERINE_THREONINE_KINASE_ACTIVITY	324	0.419805	1.539	0.00014263	0.00240676	0.00194259	284	0.37998	1.34148	0.0128805	0.0923669	0.0744023
GO_NEGATIVE_REGULATION_BY_HOST_OF_VIRAL_TRANSCRIPTION	14	0.825881	1.89	0.000143216	0.00240846	0.00194396	10	0.228475	0.49816	0.979105	1	0.805508
GO_OSTEOCLAST_DIFFERENTIATION	85	0.54835	1.78555	0.000144119	0.00241546	0.00194961	81	0.606318	1.93174	1.33134e-06	9.09883e-05	7.32918e-05
GO_HOMEOSTASIS_OF_NUMBER_OF_CELLS	236	0.437873	1.57842	0.00014536	0.00242805	0.00195977	210	0.265233	0.920012	0.657492	0.877999	0.707235
GO_POSITIVE_REGULATION_OF_ESTABLISHMENT_OF_PROTEIN_LOCALIZATION	370	0.405803	1.49922	0.000149702	0.00249219	0.00201154	331	0.342928	1.21722	0.0570571	0.229467	0.184837
GO_NEGATIVE_REGULATION_OF_LEUKOCYTE_DIFFERENTIATION	90	0.543947	1.78793	0.000152681	0.00252651	0.00203924	80	0.540292	1.71696	0.000558899	0.0108124	0.00870946
GO_T_CELL_DIFFERENTIATION_INVOLVED_IN_IMMUNE_RESPONSE	66	0.577338	1.82089	0.000152782	0.00252651	0.00203924	54	0.467757	1.40065	0.0498812	0.212669	0.171306
GO_NIK_NF_KAPPAB_SIGNALING	161	0.474101	1.64816	0.000156392	0.0025776	0.00208048	148	0.390656	1.32049	0.040795	0.185739	0.149614
GO_NEGATIVE_REGULATION_OF_DNA_BINDING_TRANSCRIPTION_FACTOR_ACTIVITY	148	0.489187	1.68913	0.000158907	0.00261039	0.00210694	131	0.41422	1.38816	0.0232068	0.13283	0.106995
GO_MONOSACCHARIDE_BIOSYNTHETIC_PROCESS	93	-0.432482	-1.72752	0.000159998	0.00261963	0.0021144	86	0.267378	0.859815	0.716368	0.911555	0.734265
GO_POSITIVE_REGULATION_OF_MONONUCLEAR_CELL_MIGRATION	23	0.740773	1.88577	0.000166967	0.00272474	0.00219924	18	0.719217	1.76641	0.00281896	0.0340581	0.0274341
GO_POSITIVE_REGULATION_OF_T_CELL_MIGRATION	26	0.711518	1.88403	0.000168044	0.0027328	0.00220575	25	0.581928	1.52433	0.0320856	0.162342	0.130768
GO_REGULATION_OF_PEPTIDE_SECRETION	354	0.410994	1.51704	0.000168562	0.0027328	0.00220575	300	0.432752	1.52999	5.47004e-05	0.00185536	0.00149451
GO_DENDRITIC_CELL_DIFFERENTIATION	39	0.655963	1.89119	0.000171146	0.00276565	0.00223226	35	0.673995	1.88364	5.25924e-05	0.00181176	0.00145939
GO_SPINDLE_ORGANIZATION	176	0.463663	1.62684	0.000179526	0.00289165	0.00233396	160	0.321628	1.09309	0.312241	0.623109	0.501919
GO_REGULATION_OF_ACUTE_INFLAMMATORY_RESPONSE	43	0.637478	1.87218	0.000182787	0.00292716	0.00236262	32	0.605139	1.67544	0.00550964	0.0523416	0.0421616
GO_REGULATION_OF_STEM_CELL_PROLIFERATION	57	0.601623	1.84014	0.000182911	0.00292716	0.00236262	50	0.5236	1.54387	0.0121734	0.0899065	0.0724204
GO_REGULATION_OF_MYELOID_CELL_DIFFERENTIATION	216	0.440572	1.58257	0.000193197	0.00308184	0.00248747	198	0.478768	1.6559	1.86147e-05	0.000781989	0.000629899
GO_POSITIVE_REGULATION_OF_CALCIUM_ION_TRANSPORT	110	0.515531	1.72286	0.000193942	0.0030838	0.00248905	86	0.392204	1.26122	0.110987	0.340547	0.274314
GO_FC_RECEPTOR_MEDIATED_STIMULATORY_SIGNALING_PATHWAY	82	0.553646	1.7942	0.000198578	0.00314743	0.00254041	82	0.490487	1.5656	0.00307131	0.0360603	0.0290469
GO_NEGATIVE_REGULATION_OF_LYMPHOCYTE_MEDIATED_IMMUNITY	33	0.673928	1.88181	0.000206136	0.00325681	0.0026287	26	0.504737	1.33458	0.12016	0.358	0.288372
GO_B_CELL_DIFFERENTIATION	107	0.521836	1.74313	0.000209249	0.0032955	0.00265992	101	0.521073	1.70686	0.000280275	0.00648172	0.00522108
GO_LEUKOCYTE_MIGRATION_INVOLVED_IN_INFLAMMATORY_RESPONSE	16	0.801109	1.89967	0.000211821	0.00332546	0.0026841	NA	NA	NA	NA	NA	NA
GO_CELLULAR_KETONE_METABOLIC_PROCESS	227	-0.336139	-1.53343	0.000216993	0.0033959	0.00274096	198	-0.231813	-1.12191	0.0851949	0.290475	0.23398
GO_POSITIVE_REGULATION_OF_T_HELPER_1_TYPE_IMMUNE_RESPONSE	20	0.761423	1.89069	0.000228301	0.00356163	0.00287473	16	0.706981	1.69297	0.00507711	0.0489433	0.0394242
GO_REGULATION_OF_NIK_NF_KAPPAB_SIGNALING	103	0.520236	1.72819	0.000232643	0.003618	0.00292022	92	0.458392	1.49386	0.0165479	0.108586	0.0874669
GO_SYNAPSE_PRUNING	10	0.86039	1.8164	0.000236456	0.00366581	0.00295881	10	0.747246	1.62927	0.0084567	0.0700239	0.0564048
GO_AEROBIC_ELECTRON_TRANSPORT_CHAIN	20	-0.695826	-1.98995	0.000237811	0.00367327	0.00296483	20	-0.540586	-1.60702	0.01291	0.0923669	0.0744023
GO_POSITIVE_REGULATION_OF_I_KAPPAB_KINASE_NF_KAPPAB_SIGNALING	178	0.464698	1.63174	0.000238418	0.00367327	0.00296483	167	0.377955	1.29372	0.053719	0.222657	0.179352
GO_T_CELL_DIFFERENTIATION_IN_THYMUS	71	0.583276	1.85411	0.000246607	0.00376879	0.00304193	62	0.481259	1.4732	0.0198598	0.122723	0.0988547
GO_DNA_METHYLATION	63	0.575741	1.79546	0.000246607	0.00376879	0.00304193	50	0.323553	0.954014	0.558931	0.817682	0.658649
GO_POSITIVE_REGULATION_OF_STEM_CELL_PROLIFERATION	37	0.671273	1.92726	0.000247397	0.00376879	0.00304193	30	0.588966	1.61117	0.0077264	0.066829	0.0538313
GO_ALPHA_BETA_T_CELL_PROLIFERATION	32	0.684403	1.89303	0.000247657	0.00376879	0.00304193	30	0.52035	1.42347	0.0653595	0.24816	0.199895
GO_NEGATIVE_REGULATION_OF_RESPONSE_TO_EXTERNAL_STIMULUS	341	0.410627	1.51219	0.000248446	0.00376923	0.00304229	271	0.42705	1.50264	0.000608383	0.0114172	0.00919661
GO_POSITIVE_REGULATION_OF_ALPHA_BETA_T_CELL_PROLIFERATION	19	0.768891	1.86947	0.000257842	0.00389987	0.00314773	18	0.639515	1.57066	0.0252454	0.138774	0.111784
GO_TUMOR_NECROSIS_FACTOR_BIOSYNTHETIC_PROCESS	30	0.689591	1.89581	0.000271197	0.00408939	0.0033007	25	0.644249	1.68757	0.00226525	0.0291318	0.0234659
GO_NEGATIVE_REGULATION_OF_CELL_CYCLE_G2_M_PHASE_TRANSITION	102	0.510921	1.69182	0.000283955	0.00426879	0.0034455	96	0.308548	1.00484	0.484118	0.778037	0.626715
GO_MYOBLAST_FUSION	42	0.626857	1.83362	0.000290023	0.00433846	0.00350174	34	0.587652	1.63878	0.00719662	0.063863	0.0514422
GO_POSITIVE_REGULATION_OF_PEPTIDE_SECRETION	197	0.446054	1.58505	0.000290704	0.00433846	0.00350174	160	0.434565	1.47692	0.0060849	0.0569791	0.0458971
GO_REGULATION_OF_GRANULOCYTE_CHEMOTAXIS	48	0.621774	1.85644	0.00029176	0.00433846	0.00350174	42	0.573889	1.65253	0.00321526	0.0369791	0.029787
GO_NEGATIVE_REGULATION_OF_INTERLEUKIN_6_PRODUCTION	37	0.66896	1.92062	0.000292088	0.00433846	0.00350174	28	0.592445	1.59586	0.0171501	0.110668	0.0891441
GO_POSITIVE_REGULATION_OF_CD4_POSITIVE_ALPHA_BETA_T_CELL_DIFFERENTIATION	27	0.702018	1.87247	0.000293137	0.00434105	0.00350382	22	0.681684	1.7328	0.0026638	0.0327756	0.026401
GO_REGULATION_OF_LYMPHOCYTE_CHEMOTAXIS	22	0.747101	1.88916	0.00029449	0.00434811	0.00350953	19	0.666057	1.65424	0.00399055	0.0417186	0.0336047
GO_POSITIVE_REGULATION_OF_GTPASE_ACTIVITY	361	0.399533	1.47346	0.000305621	0.00449907	0.00363137	329	0.325654	1.15475	0.136273	0.3852	0.310282
GO_CHROMOSOME_LOCALIZATION	74	0.555621	1.77184	0.000309989	0.00454986	0.00367237	63	0.354041	1.08727	0.350058	0.662089	0.533318
GO_MONOCARBOXYLIC_ACID_TRANSPORT	147	-0.36673	-1.58526	0.000319416	0.0046744	0.00377289	106	0.285813	0.940441	0.612069	0.846726	0.682045
HALLMARK_ANGIOGENESIS	36	0.623835	1.76962	0.00217981	0.0064112	0.00377923	32	0.434878	1.20546	0.204961	0.301413	0.133256
GO_EXTRACELLULAR_MATRIX_DISASSEMBLY	68	0.573902	1.81631	0.000331128	0.00483154	0.00389972	54	0.668724	2.00242	1.56198e-06	0.000105181	8.4724e-05
GO_OSTEOBLAST_DIFFERENTIATION	205	0.438036	1.56618	0.000332555	0.00483814	0.00390504	186	0.557084	1.92047	3.34125e-09	4.6837e-07	3.77276e-07
GO_REGULATION_OF_CD4_POSITIVE_ALPHA_BETA_T_CELL_DIFFERENTIATION	45	0.630402	1.857	0.000337748	0.00489932	0.00395443	37	0.64423	1.80182	0.000223393	0.00549956	0.00442994
GO_B_CELL_PROLIFERATION	68	0.572723	1.81258	0.000343506	0.00496832	0.00401012	64	0.67872	2.08881	3.56499e-08	3.7963e-06	3.05795e-06
GO_GRANULOCYTE_MACROPHAGE_COLONY_STIMULATING_FACTOR_PRODUCTION	16	0.791585	1.87708	0.000353033	0.00509126	0.00410935	10	0.753863	1.6437	0.00811153	0.068529	0.0552006
GO_NEGATIVE_REGULATION_OF_ALPHA_BETA_T_CELL_ACTIVATION	36	0.655687	1.873	0.000355386	0.00511035	0.00412475	31	0.507215	1.39758	0.0819246	0.284191	0.228918
GO_DENDRITIC_CELL_ANTIGEN_PROCESSING_AND_PRESENTATION	12	0.855748	1.87489	0.00035997	0.0051613	0.00416588	11	0.782829	1.72953	0.00306194	0.0360428	0.0290327
GO_REGULATION_OF_FATTY_ACID_OXIDATION	32	-0.593523	-1.93104	0.000363153	0.00519194	0.00419061	29	0.333252	0.905921	0.610526	0.84587	0.681355
GO_REACTIVE_OXYGEN_SPECIES_METABOLIC_PROCESS	244	0.428976	1.54857	0.000366538	0.00522528	0.00421752	211	0.417044	1.44643	0.00375089	0.0399607	0.0321887
GO_INTERLEUKIN_8_PRODUCTION	78	0.554111	1.78195	0.000383996	0.00545603	0.00440377	64	0.581688	1.79019	0.000216366	0.0054737	0.00440911
GO_ACTIVATION_OF_INNATE_IMMUNE_RESPONSE	132	0.482504	1.64332	0.000384925	0.00545603	0.00440377	118	0.312589	1.04019	0.41453	0.723829	0.58305
GO_DICARBOXYLIC_ACID_METABOLIC_PROCESS	87	-0.439315	-1.74712	0.000398905	0.00563808	0.00455071	74	-0.446744	-1.84762	0.000195472	0.00505686	0.00407334
GO_GLUCOSE_METABOLIC_PROCESS	196	-0.335398	-1.5182	0.00040269	0.00567541	0.00458084	182	-0.228732	-1.09654	0.130442	0.375561	0.302518
GO_MITOTIC_G2_M_TRANSITION_CHECKPOINT	31	0.679798	1.87636	0.000404627	0.00568656	0.00458984	27	0.459447	1.2255	0.205026	0.489301	0.394135
GO_MYD88_DEPENDENT_TOLL_LIKE_RECEPTOR_SIGNALING_PATHWAY	34	0.664386	1.87477	0.000406667	0.00569909	0.00459995	34	0.481045	1.34148	0.113695	0.345461	0.278272
GO_REGULATION_OF_LEUKOCYTE_APOPTOTIC_PROCESS	74	0.549427	1.75209	0.000407982	0.0057014	0.00460182	67	0.531557	1.65145	0.00135813	0.0207067	0.0166794
GO_POSITIVE_REGULATION_OF_MYELOID_LEUKOCYTE_DIFFERENTIATION	52	0.588082	1.77518	0.000413174	0.00575774	0.00464729	48	0.60695	1.77516	0.000248062	0.005947	0.00479036
GO_CENTROMERE_COMPLEX_ASSEMBLY	43	0.620954	1.82365	0.000417617	0.00579249	0.00467534	37	0.50871	1.42279	0.0439845	0.195936	0.157828
GO_POSITIVE_REGULATION_OF_MACROPHAGE_MIGRATION	26	0.692007	1.83237	0.000418003	0.00579249	0.00467534	24	0.580866	1.50596	0.0404313	0.18495	0.148979
GO_POSITIVE_REGULATION_OF_MONOCYTE_CHEMOTAXIS	17	0.773814	1.84728	0.00043784	0.00603097	0.00486783	13	0.740991	1.69414	0.00329165	0.0372575	0.0300112
GO_REGULATION_OF_CD8_POSITIVE_ALPHA_BETA_T_CELL_ACTIVATION	17	0.774361	1.84858	0.00043784	0.00603097	0.00486783	16	0.589075	1.41063	0.081042	0.282006	0.227158
GO_POSITIVE_REGULATION_OF_CYTOKINE_PRODUCTION_INVOLVED_IN_IMMUNE_RESPONSE	50	0.597928	1.79335	0.000438859	0.00603097	0.00486783	43	0.615313	1.77072	0.000378419	0.00802212	0.00646188
GO_REGULATION_OF_MONONUCLEAR_CELL_MIGRATION	49	0.612806	1.83687	0.000445321	0.00610287	0.00492586	43	0.596575	1.71679	0.000897819	0.01534	0.0123565
GO_PROTEIN_HOMOTETRAMERIZATION	52	-0.50469	-1.81248	0.000447606	0.00611728	0.00493749	44	-0.479247	-1.80963	0.00165989	0.0234588	0.0188962
GO_CELLULAR_RESPONSE_TO_DRUG	69	0.54941	1.7453	0.000450263	0.00613669	0.00495315	61	0.405695	1.24129	0.156977	0.422077	0.339986
GO_POSITIVE_REGULATION_OF_CD4_POSITIVE_ALPHA_BETA_T_CELL_ACTIVATION	33	0.657238	1.83521	0.000452258	0.00614699	0.00496147	28	0.631282	1.70048	0.00466222	0.046612	0.0375463
GO_REGULATION_OF_MONOCYTE_CHEMOTAXIS	24	0.708433	1.83383	0.000456363	0.00618583	0.00499282	19	0.712246	1.76896	0.000868521	0.0150349	0.0121107
GO_REGULATION_OF_T_CELL_MIGRATION	39	0.63536	1.83179	0.000468468	0.00633262	0.00511129	35	0.536527	1.49945	0.0297158	0.154273	0.124268
GO_COLLAGEN_CATABOLIC_PROCESS	40	0.642424	1.85972	0.000494585	0.00665064	0.00536798	33	0.728068	2.02438	5.72203e-06	0.00029774	0.000239832
GO_GLIAL_CELL_MIGRATION	48	0.611224	1.82494	0.000494676	0.00665064	0.00536798	44	0.424234	1.22389	0.178392	0.449811	0.362326
GO_ACETYL_COA_METABOLIC_PROCESS	36	-0.570498	-1.9003	0.000497497	0.00667049	0.00538401	31	-0.459269	-1.54067	0.0257611	0.140429	0.113117
GO_NEGATIVE_REGULATION_OF_ADAPTIVE_IMMUNE_RESPONSE	42	0.618378	1.80882	0.000500094	0.00668724	0.00539752	34	0.500883	1.3968	0.0762274	0.271396	0.218611
GO_PLATELET_ACTIVATION	153	0.475959	1.64637	0.000509593	0.00679269	0.00548264	128	0.504096	1.68336	0.000132174	0.00387964	0.00312508
GO_POSITIVE_REGULATION_OF_CHEMOKINE_PRODUCTION	52	0.582817	1.75929	0.000510772	0.00679269	0.00548264	45	0.538841	1.56519	0.0149067	0.100824	0.0812146
GO_REGULATION_OF_ATTACHMENT_OF_SPINDLE_MICROTUBULES_TO_KINETOCHORE	13	0.806389	1.80243	0.000512088	0.00679269	0.00548264	12	0.710994	1.59371	0.0145625	0.0990813	0.0798107
GO_SULFUR_COMPOUND_METABOLIC_PROCESS	334	-0.292653	-1.39876	0.000537155	0.0071062	0.00573568	285	-0.233415	-1.17713	0.0554491	0.226078	0.182108
GO_DRUG_METABOLIC_PROCESS	33	-0.602596	-1.97024	0.000540789	0.00713525	0.00575913	23	-0.362994	-1.12124	0.315789	0.627332	0.505321
GO_ENDODERM_FORMATION	47	0.606023	1.80731	0.000557996	0.00734275	0.00592661	40	0.617833	1.76219	0.000865193	0.0150349	0.0121107
GO_T_CELL_CYTOKINE_PRODUCTION	37	0.653457	1.87611	0.000561396	0.00736082	0.0059412	31	0.465545	1.28276	0.158648	0.423385	0.34104
GO_REGULATION_OF_B_CELL_PROLIFERATION	55	0.590532	1.79728	0.000562825	0.00736082	0.0059412	51	0.651481	1.9277	1.60475e-05	0.000680383	0.000548054
GO_PEPTIDYL_TYROSINE_MODIFICATION	340	0.394343	1.45138	0.00056382	0.00736082	0.0059412	289	0.412736	1.45887	0.00101424	0.0169497	0.0136531
GO_EOSINOPHIL_MIGRATION	17	0.767317	1.83177	0.000570941	0.00743422	0.00600044	12	0.421624	0.945078	0.553707	0.814219	0.65586
GO_ACETYL_COA_BIOSYNTHETIC_PROCESS	21	-0.681953	-1.98625	0.000592945	0.0076826	0.00620092	21	-0.580692	-1.74726	0.0050654	0.0489334	0.0394163
GO_REGULATION_OF_GLIAL_CELL_MIGRATION	16	0.778274	1.84552	0.000593114	0.0076826	0.00620092	15	0.392942	0.927065	0.559124	0.817703	0.658667
GO_REACTIVE_OXYGEN_SPECIES_BIOSYNTHETIC_PROCESS	108	0.495365	1.6559	0.000598407	0.00772507	0.00623519	89	0.40827	1.32144	0.0600667	0.234933	0.189241
GO_POSITIVE_REGULATION_OF_T_CELL_MEDIATED_IMMUNITY	39	0.627885	1.81024	0.000599506	0.00772507	0.00623519	34	0.562738	1.5693	0.0170772	0.110447	0.0889659
GO_ALPHA_BETA_T_CELL_ACTIVATION_INVOLVED_IN_IMMUNE_RESPONSE	59	0.579781	1.77296	0.00060964	0.0078353	0.00632416	48	0.499007	1.45946	0.027027	0.143237	0.115379
GO_NEGATIVE_REGULATION_OF_T_CELL_PROLIFERATION	56	0.567894	1.73084	0.000625714	0.0080211	0.00647414	44	0.51832	1.49532	0.0240097	0.135793	0.109382
GO_G2_DNA_DAMAGE_CHECKPOINT	34	0.655799	1.85054	0.00062789	0.00802826	0.00647991	32	0.529408	1.46577	0.0558442	0.226694	0.182604
GO_NEGATIVE_REGULATION_OF_VIRAL_TRANSCRIPTION	26	0.681233	1.80384	0.000632017	0.00806024	0.00650573	22	0.259269	0.659047	0.903047	1	0.805508
GO_REGULATION_OF_CELL_CYCLE_G2_M_PHASE_TRANSITION	207	0.442569	1.58429	0.000637091	0.00810412	0.00654114	195	0.294289	1.01843	0.462717	0.759641	0.611897
GO_SHORT_CHAIN_FATTY_ACID_METABOLIC_PROCESS	17	-0.724141	-1.96836	0.000646479	0.00820251	0.00662056	14	-0.620438	-1.72219	0.0100323	0.0789308	0.0635794
GO_MATURE_B_CELL_DIFFERENTIATION	24	0.699225	1.80999	0.000671963	0.0085041	0.00686398	23	0.615385	1.58251	0.0230978	0.132372	0.106626
GO_POSITIVE_REGULATION_OF_CELL_CYCLE_PROCESS	264	0.414015	1.49957	0.00067573	0.00851203	0.00687038	238	0.392577	1.37031	0.0102892	0.0798547	0.0643236
GO_POSITIVE_REGULATION_OF_NATURAL_KILLER_CELL_MEDIATED_CYTOTOXICITY	20	0.736689	1.82928	0.000676021	0.00851203	0.00687038	15	0.59546	1.40486	0.0832117	0.285627	0.230075
GO_POSITIVE_REGULATION_OF_NIK_NF_KAPPAB_SIGNALING	77	0.537807	1.72667	0.00069136	0.00868314	0.00700849	68	0.449123	1.39764	0.0369089	0.176951	0.142535
GO_TOLL_LIKE_RECEPTOR_7_SIGNALING_PATHWAY	12	0.840069	1.84054	0.00070003	0.00876982	0.00707846	NA	NA	NA	NA	NA	NA
GO_REGULATION_OF_MAP_KINASE_ACTIVITY	325	0.402896	1.47628	0.000703661	0.00879311	0.00709725	284	0.379029	1.33812	0.0134902	0.0945825	0.0761869
GO_CELL_RECOGNITION	120	0.488171	1.65346	0.000737882	0.00919757	0.00742371	85	0.503651	1.6164	0.00205031	0.027333	0.022017
GO_POSITIVE_REGULATION_OF_NF_KAPPAB_TRANSCRIPTION_FACTOR_ACTIVITY	148	0.466309	1.61013	0.000742393	0.00923061	0.00745037	133	0.339922	1.14028	0.229145	0.523128	0.421384
GO_REGULATION_OF_SKELETAL_MUSCLE_CONTRACTION	13	-0.767045	-1.99372	0.000761246	0.00944136	0.00762048	13	-0.66272	-1.79964	0.00615232	0.0573858	0.0462248
GO_DETECTION_OF_EXTERNAL_BIOTIC_STIMULUS	19	0.747029	1.81632	0.000772333	0.00955498	0.00771218	17	0.686332	1.66759	0.0135728	0.0948853	0.0764309
GO_NEURON_MIGRATION	143	0.46638	1.60582	0.000782947	0.00964325	0.00778343	116	0.50739	1.68517	0.00024355	0.00586956	0.00472798
GO_CELL_CYCLE_G2_M_PHASE_TRANSITION	263	0.417083	1.51134	0.000783356	0.00964325	0.00778343	249	0.279886	0.979006	0.563323	0.819739	0.660306
GO_REGULATION_OF_TOLL_LIKE_RECEPTOR_SIGNALING_PATHWAY	65	0.550579	1.72849	0.000788872	0.00968711	0.00781883	58	0.404193	1.22377	0.186916	0.463645	0.373469
GO_MAST_CELL_ACTIVATION	55	0.58267	1.77335	0.000804274	0.00985185	0.0079518	47	0.643716	1.88334	4.34056e-05	0.00153742	0.00123841
GO_POSITIVE_REGULATION_OF_MYELOID_CELL_DIFFERENTIATION	88	0.51736	1.69224	0.000814799	0.0099562	0.00803602	82	0.495361	1.58116	0.00233909	0.0295875	0.023833
GO_REGULATION_OF_MYOBLAST_FUSION	22	0.727382	1.8393	0.000826692	0.0100767	0.00813329	18	0.608472	1.49442	0.0518934	0.217974	0.17558
GO_DIVALENT_INORGANIC_CATION_HOMEOSTASIS	429	0.381481	1.41347	0.000852343	0.0103639	0.0083651	342	0.418493	1.48804	0.000183835	0.00486578	0.00391943
GO_MITOCHONDRIAL_TRANSPORT	256	-0.30633	-1.40686	0.000855533	0.0103773	0.00837588	247	-0.274159	-1.34865	0.000877686	0.0151087	0.0121702
GO_REGULATION_OF_DNA_METHYLATION	24	0.693235	1.79449	0.000859455	0.0103994	0.00839375	18	0.531505	1.30538	0.159888	0.424914	0.342271
GO_B_CELL_MEDIATED_IMMUNITY	107	0.497825	1.66293	0.000879319	0.0106139	0.00856685	87	0.498863	1.60858	0.00229362	0.0292549	0.023565
GO_POSITIVE_REGULATION_OF_NERVOUS_SYSTEM_DEVELOPMENT	490	0.373028	1.38731	0.000900779	0.0108465	0.00875464	397	0.435035	1.54926	8.3492e-06	0.000402432	0.000324162
GO_REGULATION_OF_NEUTROPHIL_ACTIVATION	11	0.827613	1.78549	0.000905158	0.0108728	0.00877589	NA	NA	NA	NA	NA	NA
HALLMARK_INTERFERON_ALPHA_RESPONSE	93	0.484667	1.5896	0.00538903	0.0149695	0.00882415	91	0.332961	1.08872	0.324918	0.447609	0.19789
GO_POSITIVE_REGULATION_OF_ANTIGEN_RECEPTOR_MEDIATED_SIGNALING_PATHWAY	22	0.723599	1.82973	0.000920785	0.0110339	0.00890584	20	0.676012	1.69105	0.00915961	0.0737326	0.0593922
GO_NEGATIVE_T_CELL_SELECTION	11	0.826236	1.78252	0.000934593	0.0111547	0.00900336	NA	NA	NA	NA	NA	NA
GO_RESPONSE_TO_TYPE_I_INTERFERON	75	0.532303	1.69915	0.000935365	0.0111547	0.00900336	74	0.408051	1.28059	0.0989643	0.318044	0.256187
GO_POSITIVE_REGULATION_OF_MACROPHAGE_ACTIVATION	23	0.702861	1.78925	0.000946895	0.0112651	0.00909248	20	0.576731	1.4427	0.0654596	0.248225	0.199947
GO_THYMIC_T_CELL_SELECTION	20	0.725959	1.80263	0.000950404	0.0112798	0.00910434	19	0.68365	1.69794	0.00233193	0.0295786	0.0238258
GO_REGULATION_OF_DEFENSE_RESPONSE_TO_VIRUS_BY_HOST	36	0.63696	1.81951	0.000954595	0.0113025	0.00912267	30	0.450318	1.23189	0.194771	0.475404	0.382942
GO_POSITIVE_REGULATION_OF_FATTY_ACID_OXIDATION	14	-0.750048	-1.97141	0.000962724	0.0113716	0.00917845	13	0.487009	1.11346	0.341282	0.653315	0.52625
GO_REGULATION_OF_REACTIVE_OXYGEN_SPECIES_BIOSYNTHETIC_PROCESS	87	0.518955	1.69644	0.000974141	0.0114791	0.00926524	73	0.487664	1.52694	0.00859911	0.0706918	0.0569428
GO_ENDODERM_DEVELOPMENT	66	0.543007	1.71261	0.00101264	0.0119046	0.00960863	57	0.522309	1.57689	0.0109212	0.0834865	0.067249
GO_RESPONSE_TO_AXON_INJURY	72	0.534388	1.70386	0.00104131	0.0122088	0.00985421	59	0.503786	1.53273	0.0116276	0.0874844	0.0704694
GO_REGULATION_OF_MACROPHAGE_MIGRATION	40	0.623946	1.80622	0.00104345	0.0122088	0.00985421	36	0.562189	1.57838	0.0152636	0.102767	0.0827794
GO_POSITIVE_REGULATION_OF_INTERLEUKIN_12_PRODUCTION	31	0.659199	1.8195	0.00106865	0.0124742	0.0100684	26	0.597425	1.57966	0.0200267	0.123588	0.0995511
GO_REGULATION_OF_CYCLIN_DEPENDENT_PROTEIN_KINASE_ACTIVITY	94	0.504143	1.66514	0.00110173	0.0128302	0.0103557	85	0.370994	1.19065	0.18743	0.463923	0.373694
GO_NEGATIVE_REGULATION_OF_NUCLEAR_DIVISION	55	0.576857	1.75566	0.00111813	0.0129907	0.0104853	46	0.448017	1.30414	0.112219	0.343199	0.27645
GO_SKELETAL_SYSTEM_DEVELOPMENT	465	0.371467	1.37907	0.00113889	0.013201	0.010655	421	0.557318	1.98438	5.99894e-19	1.37346e-15	1.10633e-15
GO_REGULATION_OF_MYELOID_LEUKOCYTE_DIFFERENTIATION	106	0.497124	1.65856	0.00114451	0.0132353	0.0106827	97	0.530951	1.73077	0.000263204	0.00618058	0.00497851
GO_INFLAMMATORY_CELL_APOPTOTIC_PROCESS	21	0.733326	1.82644	0.00115495	0.0133218	0.0107525	16	0.343124	0.821662	0.703329	0.903631	0.727882
GO_BONE_RESORPTION	55	0.576201	1.75366	0.00115736	0.0133218	0.0107525	50	0.621446	1.83237	0.00015232	0.00425287	0.00342572
GO_TOLL_LIKE_RECEPTOR_4_SIGNALING_PATHWAY	36	0.632587	1.80702	0.00116821	0.0134101	0.0108238	29	0.517796	1.40759	0.0736842	0.264213	0.212826
GO_REGULATION_OF_NITRIC_OXIDE_BIOSYNTHETIC_PROCESS	55	0.575915	1.75279	0.00117044	0.0134101	0.0108238	47	0.556093	1.62697	0.00295001	0.0351774	0.0283356
GO_MAINTENANCE_OF_LOCATION_IN_CELL	189	0.434027	1.5394	0.00117415	0.0134215	0.010833	168	0.381983	1.30826	0.0485537	0.208562	0.167999
GO_PROTEIN_TRANSMEMBRANE_IMPORT_INTO_INTRACELLULAR_ORGANELLE	34	-0.565945	-1.85039	0.00118399	0.0134738	0.0108752	32	-0.467801	-1.5787	0.00561078	0.0529727	0.0426699
GO_NEGATIVE_REGULATION_OF_TYPE_I_INTERFERON_PRODUCTION	47	0.589255	1.7573	0.00118416	0.0134738	0.0108752	42	0.367425	1.05801	0.404762	0.714221	0.575311
GO_REGULATION_OF_CYSTEINE_TYPE_ENDOPEPTIDASE_ACTIVITY	207	0.43268	1.54889	0.00119292	0.0135425	0.0109307	184	0.357104	1.22938	0.0966084	0.313293	0.25236
GO_GLUTAMATE_METABOLIC_PROCESS	28	-0.608253	-1.88572	0.00120655	0.0136382	0.0110079	19	-0.596568	-1.73975	0.00658089	0.0600277	0.0483528
GO_POSITIVE_REGULATION_OF_REACTIVE_OXYGEN_SPECIES_METABOLIC_PROCESS	97	0.505296	1.66641	0.00120684	0.0136382	0.0110079	78	0.508459	1.60959	0.00153516	0.0224585	0.0180905
GO_NEGATIVE_REGULATION_OF_CHROMOSOME_ORGANIZATION	138	0.470934	1.61506	0.00126774	0.014257	0.0115074	129	0.358508	1.1976	0.155154	0.41964	0.338023
GO_REGULATION_OF_CELL_SHAPE	152	0.456455	1.57697	0.00126967	0.014257	0.0115074	141	0.432195	1.45566	0.0138583	0.0961472	0.0774474
GO_NEGATIVE_REGULATION_OF_LYMPHOCYTE_DIFFERENTIATION	47	0.58566	1.74658	0.00127187	0.014257	0.0115074	42	0.561569	1.61706	0.00523587	0.0500523	0.0403176
GO_POSITIVE_REGULATION_OF_GLIAL_CELL_MIGRATION	11	0.816706	1.76196	0.0012731	0.014257	0.0115074	10	0.493329	1.07564	0.391045	0.704415	0.567412
GO_BONE_REMODELING	79	0.523176	1.68684	0.00128597	0.0143687	0.0115975	72	0.650242	2.03072	2.30583e-07	1.95526e-05	1.57498e-05
GO_NEGATIVE_REGULATION_OF_RESPONSE_TO_BIOTIC_STIMULUS	81	0.521529	1.68632	0.00129843	0.0144753	0.0116835	68	0.335891	1.04527	0.402537	0.712493	0.573919
GO_DNA_INTEGRITY_CHECKPOINT	156	0.445192	1.54037	0.00130236	0.0144866	0.0116927	148	0.345189	1.1668	0.176778	0.448458	0.361237
GO_MYELOID_CELL_APOPTOTIC_PROCESS	31	0.653034	1.80249	0.00132404	0.0146948	0.0118607	26	0.382625	1.01171	0.460614	0.758688	0.611129
GO_REGULATION_OF_TISSUE_REMODELING	69	0.529748	1.68284	0.00135548	0.0150101	0.0121152	60	0.511929	1.56079	0.00641823	0.0592522	0.0477281
GO_POSITIVE_REGULATION_OF_LEUKOCYTE_ADHESION_TO_VASCULAR_ENDOTHELIAL_CELL	20	0.716728	1.77971	0.00138688	0.0153236	0.0123683	16	0.513618	1.22994	0.211288	0.495951	0.399493
HALLMARK_PEROXISOME	99	-0.351565	-1.44216	0.00851002	0.0223948	0.0132011	86	-0.347074	-1.48903	0.00362616	0.00906541	0.00400787
HALLMARK_APOPTOSIS	160	0.415877	1.44844	0.00917389	0.0229347	0.0135194	147	0.463712	1.57344	0.000964071	0.00370796	0.00163931
GO_INNATE_IMMUNE_RESPONSE_ACTIVATING_SIGNAL_TRANSDUCTION	106	0.490619	1.63686	0.00152967	0.0168617	0.0136097	93	0.299357	0.974349	0.548246	0.81336	0.655168
GO_NATURAL_KILLER_CELL_ACTIVATION_INVOLVED_IN_IMMUNE_RESPONSE	10	0.819595	1.73027	0.00153288	0.0168617	0.0136097	NA	NA	NA	NA	NA	NA
HALLMARK_MTORC1_SIGNALING	200	0.397776	1.40468	0.00976203	0.0232429	0.0137011	197	0.28579	0.989632	0.52303	0.670551	0.296454
GO_POSITIVE_REGULATION_OF_PRODUCTION_OF_MOLECULAR_MEDIATOR_OF_IMMUNE_RESPONSE	91	0.503766	1.6588	0.00155302	0.0170099	0.0137293	78	0.609822	1.93047	3.06084e-06	0.000184416	0.000148548
GO_RESPONSE_TO_PROTOZOAN	24	0.682454	1.76658	0.00155321	0.0170099	0.0137293	21	0.585062	1.48276	0.0495186	0.211319	0.170219
GO_REGULATION_OF_REACTIVE_OXYGEN_SPECIES_METABOLIC_PROCESS	176	0.437402	1.5347	0.00156245	0.0170659	0.0137745	151	0.459542	1.55461	0.00186476	0.0255651	0.0205929
GO_NEGATIVE_REGULATION_OF_VIRAL_LIFE_CYCLE	70	0.526187	1.67262	0.0015652	0.0170659	0.0137745	63	0.362277	1.11257	0.318553	0.630361	0.507761
GO_CELL_JUNCTION_DISASSEMBLY	18	0.742654	1.79466	0.00159094	0.0173085	0.0139703	18	0.659795	1.62047	0.0138948	0.0962065	0.0774951
GO_DETECTION_OF_OTHER_ORGANISM	14	0.778405	1.78135	0.00161127	0.0174913	0.0141179	12	0.755003	1.69235	0.00377004	0.0399607	0.0321887
GO_POSITIVE_REGULATION_OF_MITOTIC_CELL_CYCLE	147	0.448047	1.54593	0.00162061	0.0175542	0.0141687	136	0.383907	1.28943	0.0623679	0.240389	0.193635
GO_DIVALENT_INORGANIC_CATION_TRANSPORT	418	0.377807	1.39908	0.00162885	0.017605	0.0142097	340	0.37945	1.34953	0.00616481	0.0573858	0.0462248
GO_POSITIVE_REGULATION_OF_B_CELL_ACTIVATION	70	0.523828	1.66512	0.00163581	0.0176419	0.0142394	64	0.548805	1.68899	0.00113303	0.018204	0.0146634
GO_CELL_ADHESION_MEDIATED_BY_INTEGRIN	67	0.548258	1.7284	0.00164809	0.0177357	0.0143151	63	0.621937	1.91	7.47599e-06	0.000369294	0.00029747
GO_MYELOID_DENDRITIC_CELL_ACTIVATION	28	0.66067	1.78371	0.00165194	0.0177387	0.0143175	24	0.626365	1.62392	0.0126411	0.0911555	0.0734265
GO_MEIOSIS_II_CELL_CYCLE_PROCESS	10	0.815424	1.72147	0.0016817	0.0179999	0.0145284	NA	NA	NA	NA	NA	NA
GO_REGULATION_OF_CYTOSOLIC_CALCIUM_ION_CONCENTRATION	301	0.393582	1.4391	0.00168352	0.0179999	0.0145284	232	0.422642	1.47492	0.00155998	0.0226158	0.0182172
GO_REGULATION_OF_CARDIAC_CONDUCTION	67	-0.430787	-1.61999	0.00173372	0.0184968	0.0149294	58	-0.226947	-0.886827	0.684932	0.894119	0.72022
GO_REGULATION_OF_TOLERANCE_INDUCTION	15	0.764269	1.78642	0.00176266	0.0187651	0.015146	13	0.316727	0.724137	0.827124	0.966667	0.778658
GO_DNA_METHYLATION_OR_DEMETHYLATION	80	0.520553	1.68101	0.00178381	0.0189496	0.0152949	67	0.276432	0.858821	0.704519	0.903926	0.72812
GO_NEGATIVE_REGULATION_OF_INNATE_IMMUNE_RESPONSE	50	0.566664	1.69958	0.00179727	0.0190518	0.0153775	42	0.384016	1.10579	0.328321	0.64247	0.517515
GO_ATP_BIOSYNTHETIC_PROCESS	49	-0.496578	-1.75799	0.0018093	0.0191384	0.0154473	47	-0.435996	-1.66501	0.00625702	0.0579977	0.0467176
GO_NEURAL_TUBE_FORMATION	102	0.483273	1.60027	0.00181888	0.0191989	0.0154961	91	0.42919	1.39477	0.0319735	0.162342	0.130768
GO_TYPE_2_IMMUNE_RESPONSE	35	0.621551	1.76971	0.00183235	0.0192999	0.0155777	28	0.458436	1.23488	0.201592	0.48456	0.390317
GO_POSITIVE_REGULATION_OF_MYOTUBE_DIFFERENTIATION	33	0.627944	1.75341	0.00185249	0.0194708	0.0157156	29	0.433538	1.17854	0.271053	0.577621	0.465278
GO_NEUTROPHIL_EXTRAVASATION	12	0.815401	1.7865	0.00187998	0.0196895	0.0158921	NA	NA	NA	NA	NA	NA
GO_REGULATION_OF_CELLULAR_KETONE_METABOLIC_PROCESS	169	-0.326093	-1.44246	0.00188124	0.0196895	0.0158921	151	-0.197963	-0.941835	0.690476	0.896575	0.722199
GO_TOLERANCE_INDUCTION	23	0.686048	1.74645	0.00193052	0.0201557	0.0162685	19	0.514218	1.27713	0.183333	0.458678	0.369469
GO_MITOTIC_SISTER_CHROMATID_COHESION	25	0.658575	1.72481	0.00193391	0.0201557	0.0162685	24	0.42407	1.09945	0.357143	0.670503	0.540096
GO_CHROMOSOME_CONDENSATION	40	0.609934	1.76566	0.00197311	0.0205211	0.0165634	36	0.445553	1.25092	0.168597	0.436902	0.351928
GO_ACUTE_INFLAMMATORY_RESPONSE	97	0.494383	1.63041	0.0019884	0.0205967	0.0166244	60	0.550144	1.6773	0.00134595	0.0206124	0.0166035
GO_POSITIVE_REGULATION_OF_NEUROINFLAMMATORY_RESPONSE	14	0.774449	1.7723	0.00198868	0.0205967	0.0166244	11	0.52445	1.15868	0.300898	0.609113	0.490645
GO_RESPONSE_TO_AMYLOID_BETA	47	0.576576	1.71949	0.00200223	0.0206939	0.0167028	43	0.590074	1.69808	0.00125282	0.01985	0.0159893
GO_REGULATION_OF_MAST_CELL_ACTIVATION	39	0.600059	1.73002	0.00202476	0.0208832	0.0168556	33	0.619113	1.72143	0.00232964	0.0295786	0.0238258
GO_FATTY_ACID_BETA_OXIDATION_USING_ACYL_COA_OXIDASE	15	-0.707458	-1.88688	0.00209321	0.0215444	0.0173893	12	-0.495016	-1.31751	0.173021	0.444081	0.357711
GO_REGULATION_OF_CELL_MORPHOGENESIS	469	0.367997	1.36691	0.00211471	0.0216518	0.017476	406	0.430922	1.53368	5.80214e-06	0.000298517	0.000240458
GO_REGULATION_OF_PEPTIDYL_TYROSINE_PHOSPHORYLATION	232	0.410724	1.47946	0.00211637	0.0216518	0.017476	193	0.445656	1.54366	0.000855305	0.0149482	0.0120409
GO_NEGATIVE_REGULATION_OF_CELL_CYCLE_PROCESS	314	0.39367	1.44345	0.00211673	0.0216518	0.017476	290	0.29627	1.04721	0.364824	0.676876	0.545229
GO_CD8_POSITIVE_ALPHA_BETA_T_CELL_DIFFERENTIATION	14	0.772287	1.76735	0.00216287	0.0220782	0.0178201	11	0.548111	1.21096	0.260479	0.56261	0.453187
GO_KINETOCHORE_ORGANIZATION	22	0.698849	1.76715	0.00217486	0.022155	0.0178822	20	0.632726	1.58277	0.0250696	0.138571	0.11162
GO_MICROTUBULE_CYTOSKELETON_ORGANIZATION_INVOLVED_IN_MITOSIS	142	0.454889	1.56553	0.0022006	0.02233	0.0180234	128	0.365716	1.22126	0.125265	0.367451	0.295984
GO_POSITIVE_REGULATION_OF_PHOSPHATASE_ACTIVITY	31	0.640029	1.76659	0.00220188	0.02233	0.0180234	28	0.309831	0.834589	0.681698	0.89262	0.719013
GO_RESPONSE_TO_FIBROBLAST_GROWTH_FACTOR	129	0.466889	1.5852	0.00220554	0.02233	0.0180234	108	0.388237	1.2833	0.0811099	0.282006	0.227158
GO_REGULATION_OF_LEUKOCYTE_ADHESION_TO_VASCULAR_ENDOTHELIAL_CELL	24	0.670817	1.73646	0.00222093	0.02244	0.0181122	19	0.546453	1.35719	0.118056	0.35419	0.285303
GO_POSITIVE_REGULATION_OF_MAP_KINASE_ACTIVITY	252	0.401703	1.44842	0.00223546	0.0225409	0.0181936	216	0.392666	1.36568	0.0223329	0.130087	0.104786
GO_REGULATION_OF_GTPASE_ACTIVITY	433	0.373432	1.38508	0.00225055	0.022647	0.0182793	397	0.342763	1.22066	0.0450902	0.198909	0.160223
HALLMARK_XENOBIOTIC_METABOLISM	193	-0.289733	-1.31783	0.0137931	0.0313479	0.0184788	156	0.278783	0.946578	0.59979	0.681579	0.30133
GO_POSITIVE_REGULATION_OF_PROTEIN_LOCALIZATION_TO_MEMBRANE	120	0.469489	1.59018	0.00229455	0.023007	0.0185698	113	0.467797	1.55192	0.00324507	0.0370553	0.0298483
GO_POSITIVE_REGULATION_OF_PEPTIDYL_TYROSINE_PHOSPHORYLATION	170	0.431699	1.51334	0.0022986	0.023007	0.0185698	136	0.464944	1.56161	0.00142755	0.021432	0.0172636
GO_REGULATION_OF_VIRAL_LIFE_CYCLE	133	0.455349	1.55373	0.00230024	0.023007	0.0185698	121	0.308526	1.02685	0.452406	0.751931	0.605686
GO_PROTEIN_KINASE_B_SIGNALING	227	0.41144	1.48046	0.00231903	0.0231483	0.0186839	195	0.494627	1.71173	5.36089e-06	0.000282156	0.000227279
GO_NEGATIVE_REGULATION_OF_INFLAMMATORY_RESPONSE	133	0.454484	1.55078	0.00234841	0.0233945	0.0188826	109	0.451977	1.49616	0.00702459	0.0628234	0.0506048
GO_FATTY_ACID_BETA_OXIDATION_USING_ACYL_COA_DEHYDROGENASE	11	-0.782117	-1.89546	0.00235908	0.0234537	0.0189304	11	-0.768734	-1.9536	0.00103874	0.0171711	0.0138314
GO_POSITIVE_REGULATION_OF_DEFENSE_RESPONSE_TO_VIRUS_BY_HOST	26	0.644376	1.70624	0.00241801	0.0239915	0.0193645	21	0.495744	1.2564	0.202201	0.485515	0.391086
GO_REGULATION_OF_T_CELL_CYTOKINE_PRODUCTION	26	0.643901	1.70499	0.00244503	0.0242112	0.0195417	23	0.565141	1.4533	0.0529891	0.220379	0.177517
GO_POSITIVE_REGULATION_OF_ION_TRANSPORT	251	0.39949	1.44132	0.00246591	0.0243693	0.0196694	197	0.301748	1.04412	0.405516	0.714231	0.575319
GO_MAINTENANCE_OF_LOCATION	293	0.393073	1.43499	0.00247916	0.0244516	0.0197358	256	0.343655	1.20339	0.082996	0.285627	0.230075
GO_NEGATIVE_REGULATION_OF_INTERLEUKIN_12_PRODUCTION	16	0.741459	1.75822	0.00248414	0.024452	0.0197361	14	0.752053	1.74642	0.00157061	0.0226158	0.0182172
GO_NEGATIVE_REGULATION_OF_T_CELL_DIFFERENTIATION	39	0.594689	1.71453	0.00250117	0.0245709	0.0198321	35	0.577919	1.61513	0.00616594	0.0573858	0.0462248
GO_REGULATION_OF_PROTEIN_LOCALIZATION_TO_MEMBRANE	182	0.430571	1.51652	0.00250899	0.0245734	0.0198341	169	0.409392	1.40228	0.0116983	0.0876699	0.0706188
GO_DOPAMINE_BIOSYNTHETIC_PROCESS	10	0.805334	1.70017	0.00251509	0.0245734	0.0198341	NA	NA	NA	NA	NA	NA
GO_MITOCHONDRIAL_ELECTRON_TRANSPORT_UBIQUINOL_TO_CYTOCHROME_C	13	-0.738495	-1.91951	0.00251628	0.0245734	0.0198341	13	-0.53784	-1.46052	0.0694864	0.258592	0.208298
GO_REGULATION_OF_MITOCHONDRIAL_GENE_EXPRESSION	30	-0.561415	-1.78039	0.00253747	0.0247309	0.0199612	30	-0.525423	-1.75472	0.00189795	0.0259309	0.0208876
GO_POSITIVE_REGULATION_OF_MITOTIC_NUCLEAR_DIVISION	53	0.555418	1.68403	0.00254238	0.0247309	0.0199612	48	0.479381	1.40205	0.0515971	0.217553	0.175241
GO_DNA_REPLICATION_INDEPENDENT_NUCLEOSOME_ORGANIZATION	41	0.585757	1.71205	0.00257489	0.0249532	0.0201406	35	0.446381	1.24752	0.170543	0.4402	0.354585
GO_REGULATION_OF_SEQUESTERING_OF_TRIGLYCERIDE	14	-0.723357	-1.90126	0.00257529	0.0249532	0.0201406	13	-0.371175	-1.00794	0.438066	0.740734	0.596667
GO_POSITIVE_REGULATION_OF_PROTEIN_KINASE_B_SIGNALING	152	0.446353	1.54207	0.00259476	0.0250173	0.0201924	125	0.519797	1.72988	6.6907e-05	0.00218995	0.00176402
GO_INTERFERON_BETA_PRODUCTION	49	0.57653	1.72814	0.00259843	0.0250173	0.0201924	48	0.385473	1.1274	0.291155	0.59751	0.481299
GO_INTERFERON_ALPHA_PRODUCTION	28	0.645037	1.7415	0.00260438	0.0250173	0.0201924	25	0.456193	1.19497	0.245989	0.545031	0.439027
GO_POSITIVE_REGULATION_OF_NITRIC_OXIDE_METABOLIC_PROCESS	39	0.592937	1.70948	0.00260704	0.0250173	0.0201924	33	0.539813	1.50094	0.0376623	0.178157	0.143507
GO_TOLL_LIKE_RECEPTOR_9_SIGNALING_PATHWAY	26	0.642394	1.701	0.00260713	0.0250173	0.0201924	22	0.442798	1.12557	0.32133	0.634211	0.510862
GO_RESPONSE_TO_PEPTIDOGLYCAN	12	0.807598	1.7694	0.00263827	0.0252673	0.0203942	NA	NA	NA	NA	NA	NA
GO_POSITIVE_REGULATION_OF_SMOOTH_MUSCLE_CELL_MIGRATION	38	0.594835	1.71605	0.00266986	0.0255206	0.0205986	36	0.494007	1.38695	0.0823681	0.284867	0.229462
GO_HISTONE_PHOSPHORYLATION	40	0.603256	1.74633	0.00271865	0.0259369	0.0209347	35	0.353521	0.987997	0.501292	0.787204	0.634099
GO_SUPEROXIDE_ANION_GENERATION	32	0.636237	1.75981	0.0027735	0.0264095	0.0213161	27	0.605924	1.6162	0.00968124	0.0768291	0.0618864
GO_NUCLEOSIDE_BISPHOSPHATE_BIOSYNTHETIC_PROCESS	63	-0.434837	-1.61979	0.00278641	0.0264816	0.0213743	58	-0.36084	-1.41003	0.0345681	0.169996	0.136933
GO_NEGATIVE_REGULATION_OF_INTERLEUKIN_1_BETA_PRODUCTION	20	0.695991	1.72822	0.00281575	0.0266835	0.0215372	15	0.71792	1.69378	0.00618038	0.0574036	0.046239
GO_ANTIGEN_PROCESSING_AND_PRESENTATION_OF_EXOGENOUS_PEPTIDE_ANTIGEN_VIA_MHC_CLASS_I	73	0.514062	1.63967	0.00281841	0.0266835	0.0215372	72	0.437714	1.36699	0.0450346	0.198856	0.16018
GO_ICOSANOID_BIOSYNTHETIC_PROCESS	43	0.579576	1.70213	0.00282982	0.0267405	0.0215833	33	0.450022	1.25128	0.167532	0.435622	0.350897
GO_DNA_MODIFICATION	100	0.488887	1.61325	0.00286461	0.0270177	0.021807	88	0.245365	0.793094	0.831473	0.968783	0.780362
GO_INFLAMMATORY_RESPONSE_TO_ANTIGENIC_STIMULUS	47	0.567359	1.692	0.00291063	0.0273997	0.0221153	40	0.560655	1.59911	0.00838417	0.0695492	0.0560224
GO_KETONE_BIOSYNTHETIC_PROCESS	39	-0.526142	-1.77043	0.00293545	0.027581	0.0222616	36	-0.318303	-1.11308	0.275556	0.581192	0.468155
GO_REGULATION_OF_CELLULAR_COMPONENT_SIZE	357	0.382278	1.41018	0.00296013	0.0277603	0.0224064	319	0.379177	1.34353	0.0102357	0.0795741	0.0640975
GO_NEGATIVE_REGULATION_OF_VIRAL_GENOME_REPLICATION	50	0.554539	1.66322	0.00297339	0.0277797	0.022422	46	0.426247	1.24077	0.165835	0.43337	0.349083
GO_POSITIVE_REGULATION_OF_REACTIVE_OXYGEN_SPECIES_BIOSYNTHETIC_PROCESS	50	0.553183	1.65915	0.00297339	0.0277797	0.022422	41	0.508692	1.45812	0.0326633	0.16472	0.132683
GO_POSITIVE_REGULATION_OF_LYMPHOCYTE_CHEMOTAXIS	17	0.72757	1.73688	0.0029861	0.027846	0.0224755	14	0.62827	1.45897	0.0576923	0.229916	0.185199
GO_NUCLEOSIDE_PHOSPHATE_BIOSYNTHETIC_PROCESS	250	-0.297919	-1.3728	0.00302098	0.0281184	0.0226954	222	-0.305121	-1.4905	0.000145162	0.00410308	0.00330506
GO_CHROMOSOME_ORGANIZATION_INVOLVED_IN_MEIOTIC_CELL_CYCLE	51	0.569227	1.71466	0.00303764	0.0282204	0.0227778	32	0.365573	1.01216	0.448052	0.747951	0.602481
GO_REGULATION_OF_FATTY_ACID_METABOLIC_PROCESS	85	-0.397397	-1.57128	0.00304441	0.0282305	0.0227859	75	-0.270651	-1.1186	0.221374	0.511697	0.412176
GO_NEGATIVE_REGULATION_OF_TOLL_LIKE_RECEPTOR_SIGNALING_PATHWAY	38	0.591583	1.70666	0.00305457	0.0282719	0.0228193	33	0.506598	1.40859	0.0701299	0.259462	0.208998
GO_REGULATION_OF_DEFENSE_RESPONSE_TO_VIRUS	73	0.511396	1.63117	0.00306782	0.0283416	0.0228756	65	0.380033	1.17401	0.231481	0.525622	0.423393
GO_SEQUESTERING_OF_CALCIUM_ION	107	0.46932	1.56771	0.00309377	0.0285282	0.0230262	93	0.462652	1.50584	0.012505	0.0906311	0.0730041
GO_REGULATION_OF_MACROPHAGE_ACTIVATION	53	0.548719	1.66372	0.00310703	0.0285973	0.023082	43	0.476933	1.37249	0.072956	0.263799	0.212492
GO_APOPTOTIC_CELL_CLEARANCE	44	0.578257	1.70059	0.00315157	0.0289536	0.0233696	39	0.527815	1.49743	0.0240506	0.135793	0.109382
GO_OSTEOBLAST_PROLIFERATION	27	0.643966	1.71763	0.00325281	0.0298285	0.0240757	25	0.669168	1.75285	0.000950037	0.0160525	0.0129304
GO_NEGATIVE_REGULATION_OF_VIRAL_PROCESS	88	0.490888	1.60565	0.00329146	0.0300735	0.0242734	76	0.32307	1.01898	0.449143	0.749054	0.603369
GO_THYROID_HORMONE_METABOLIC_PROCESS	19	0.70203	1.70691	0.00329165	0.0300735	0.0242734	12	0.625987	1.40316	0.0892587	0.299865	0.241543
GO_SIGNAL_TRANSDUCTION_IN_RESPONSE_TO_DNA_DAMAGE	130	0.450609	1.53242	0.00332385	0.0303118	0.0244658	127	0.388436	1.29592	0.0615711	0.238321	0.19197
GO_LEUKOTRIENE_METABOLIC_PROCESS	25	0.645511	1.6906	0.00339178	0.0307809	0.0248444	17	0.539716	1.31136	0.137339	0.386709	0.311497
GO_MEIOTIC_CHROMOSOME_SEPARATION	22	0.688079	1.73992	0.00339381	0.0307809	0.0248444	17	0.589763	1.43296	0.0715308	0.260988	0.210228
GO_FRUCTOSE_METABOLIC_PROCESS	15	-0.691378	-1.844	0.00340575	0.0307809	0.0248444	13	-0.624494	-1.69584	0.0150065	0.101349	0.0816374
GO_RESPONSE_TO_MURAMYL_DIPEPTIDE	19	0.700864	1.70407	0.00340614	0.0307809	0.0248444	17	0.527101	1.28071	0.168813	0.437128	0.35211
GO_CELL_CYCLE_G1_S_PHASE_TRANSITION	261	0.399656	1.44609	0.00340631	0.0307809	0.0248444	243	0.329715	1.15264	0.154702	0.418911	0.337436
GO_POSITIVE_REGULATION_OF_TYPE_I_INTERFERON_PRODUCTION	74	0.507523	1.61846	0.00341516	0.0308047	0.0248636	73	0.347437	1.08787	0.340254	0.652943	0.525951
GO_ACTIN_POLYMERIZATION_OR_DEPOLYMERIZATION	206	0.412436	1.47681	0.0034781	0.0313155	0.0252759	187	0.355649	1.22697	0.0972364	0.313996	0.252926
GO_NEGATIVE_REGULATION_OF_LIPOPOLYSACCHARIDE_MEDIATED_SIGNALING_PATHWAY	10	0.796156	1.68079	0.00355947	0.0319652	0.0258003	NA	NA	NA	NA	NA	NA
GO_REGULATION_OF_VIRAL_GENOME_REPLICATION	86	0.4992	1.63011	0.00356314	0.0319652	0.0258003	80	0.393962	1.25195	0.130682	0.37586	0.302759
GO_ACETYL_COA_BIOSYNTHETIC_PROCESS_FROM_PYRUVATE	15	-0.687114	-1.83262	0.00357746	0.0320357	0.0258573	15	-0.575572	-1.60617	0.0224	0.130087	0.104786
GO_NEGATIVE_REGULATION_OF_INTERLEUKIN_10_PRODUCTION	17	0.722646	1.72513	0.00361175	0.0322845	0.026058	12	0.555947	1.24617	0.205749	0.489301	0.394135
GO_POSITIVE_REGULATION_OF_OSTEOBLAST_DIFFERENTIATION	58	0.541632	1.66303	0.00366991	0.0327453	0.02643	52	0.566567	1.68369	0.00144917	0.021664	0.0174505
GO_AMINOGLYCAN_METABOLIC_PROCESS	158	0.432579	1.4999	0.00369843	0.0329406	0.0265876	140	0.483255	1.62471	0.000213354	0.00542749	0.00437189
GO_NEGATIVE_REGULATION_OF_B_CELL_PROLIFERATION	16	0.726037	1.72165	0.00375201	0.0333579	0.0269244	15	0.694507	1.63855	0.010746	0.0827028	0.0666178
GO_BRANCHED_CHAIN_AMINO_ACID_METABOLIC_PROCESS	25	-0.593534	-1.80645	0.00376219	0.0333732	0.0269367	24	-0.55451	-1.731	0.00488791	0.0478242	0.0385228
GO_NEGATIVE_REGULATION_OF_INTERLEUKIN_8_PRODUCTION	18	0.716392	1.7312	0.00377373	0.0333732	0.0269367	15	0.619962	1.46267	0.0569343	0.229467	0.184837
GO_ACTIVATION_OF_PHOSPHOLIPASE_C_ACTIVITY	31	0.62575	1.72718	0.00377391	0.0333732	0.0269367	26	0.346349	0.915787	0.571429	0.822821	0.662789
GO_NEGATIVE_REGULATION_OF_ANTIGEN_RECEPTOR_MEDIATED_SIGNALING_PATHWAY	28	0.633515	1.7104	0.00379876	0.0335332	0.0270659	25	0.538665	1.411	0.0721925	0.262882	0.211754
GO_REGULATION_OF_CHROMOSOME_ORGANIZATION	339	0.373738	1.37524	0.00381899	0.0336519	0.0271617	323	0.237754	0.842576	0.865597	0.988667	0.79638
GO_NEGATIVE_REGULATION_OF_CD4_POSITIVE_ALPHA_BETA_T_CELL_ACTIVATION	28	0.631939	1.70614	0.00385858	0.0339405	0.0273946	24	0.501048	1.29903	0.152291	0.41459	0.333956
GO_PHENOL_CONTAINING_COMPOUND_METABOLIC_PROCESS	87	0.490344	1.60291	0.00388857	0.0341438	0.0275587	60	0.483712	1.47476	0.0232558	0.132944	0.107088
GO_POSITIVE_REGULATION_OF_RESPONSE_TO_WOUNDING	66	0.51184	1.61431	0.00389704	0.0341577	0.0275699	52	0.499778	1.48521	0.0204573	0.125075	0.100749
GO_CHROMATIN_REMODELING_AT_CENTROMERE	34	0.608897	1.71819	0.0039357	0.0343814	0.0277505	28	0.492738	1.32728	0.115385	0.349093	0.281197
GO_REGULATION_OF_T_CELL_DIFFERENTIATION_IN_THYMUS	25	0.639115	1.67385	0.00393643	0.0343814	0.0277505	19	0.564838	1.40285	0.0930556	0.306327	0.246749
GO_NEGATIVE_REGULATION_OF_PHAGOCYTOSIS	20	0.684568	1.69986	0.00395301	0.0344655	0.0278184	18	0.435122	1.06867	0.385694	0.699443	0.563407
GO_B_CELL_HOMEOSTASIS	27	0.639226	1.70499	0.0039635	0.0344963	0.0278433	27	0.444022	1.18435	0.246032	0.545031	0.439027
GO_REGULATION_OF_T_CELL_CHEMOTAXIS	13	0.751233	1.67914	0.00397823	0.0345639	0.0278978	12	0.647117	1.45053	0.0574887	0.229763	0.185076
GO_NEGATIVE_REGULATION_OF_LEUKOCYTE_APOPTOTIC_PROCESS	42	0.566617	1.65741	0.00411204	0.035664	0.0287858	37	0.520658	1.4562	0.0375162	0.178157	0.143507
GO_DIACYLGLYCEROL_METABOLIC_PROCESS	25	-0.589136	-1.79306	0.00413529	0.0358031	0.028898	20	-0.241834	-0.71891	0.834507	0.970835	0.782016
GO_REGULATION_OF_MONOCYTE_DIFFERENTIATION	20	0.68168	1.69268	0.00418051	0.0361316	0.0291632	18	0.602257	1.47915	0.0575035	0.229763	0.185076
GO_GLIOGENESIS	272	0.38483	1.39647	0.00421479	0.0363645	0.0293512	225	0.403167	1.40048	0.0107465	0.0827028	0.0666178
GO_B_CELL_ACTIVATION_INVOLVED_IN_IMMUNE_RESPONSE	70	0.503241	1.59968	0.00423389	0.0364658	0.0294329	64	0.493891	1.51999	0.0124061	0.0906311	0.0730041
GO_AXON_DEVELOPMENT	482	0.356553	1.32651	0.0042503	0.0365438	0.0294959	403	0.472769	1.68364	3.37545e-09	4.6837e-07	3.77276e-07
GO_MITOTIC_G2_DNA_DAMAGE_CHECKPOINT	23	0.660429	1.68124	0.00426537	0.0366098	0.0295492	21	0.473888	1.20101	0.23934	0.536869	0.432452
GO_SUPEROXIDE_METABOLIC_PROCESS	64	0.519704	1.62429	0.00431488	0.0369244	0.0298031	56	0.513417	1.5478	0.00866312	0.0709061	0.0571154
GO_EMBRYONIC_AXIS_SPECIFICATION	30	0.625822	1.7205	0.00431691	0.0369244	0.0298031	24	0.361637	0.937588	0.54717	0.812902	0.654799
GO_EOSINOPHIL_CHEMOTAXIS	14	0.752808	1.72277	0.0043471	0.0371187	0.0299599	NA	NA	NA	NA	NA	NA
GO_POSITIVE_REGULATION_OF_PROTEOLYSIS	333	0.373404	1.37176	0.00436869	0.0372389	0.030057	305	0.287144	1.01622	0.452357	0.751931	0.605686
GO_NEGATIVE_REGULATION_OF_MYELOID_CELL_APOPTOTIC_PROCESS	14	0.752532	1.72214	0.00440545	0.0374878	0.0302579	12	0.507666	1.13794	0.334342	0.648134	0.522077
GO_MITOTIC_SPINDLE_ASSEMBLY	62	0.523246	1.6251	0.0044614	0.0378669	0.0305638	59	0.419573	1.27652	0.133721	0.381263	0.30711
GO_POSITIVE_REGULATION_OF_CYSTEINE_TYPE_ENDOPEPTIDASE_ACTIVITY	134	0.449268	1.53699	0.00446526	0.0378669	0.0305638	117	0.292585	0.972851	0.549626	0.813686	0.655431
GO_CYTOKINETIC_PROCESS	38	0.580796	1.67554	0.00448551	0.0379738	0.0306501	35	0.340767	0.952352	0.556848	0.816758	0.657905
GO_MALE_MEIOTIC_NUCLEAR_DIVISION	39	0.579432	1.67055	0.00449508	0.03799	0.0306631	23	-0.364	-1.12435	0.304511	0.613984	0.494569
GO_RESOLUTION_OF_MEIOTIC_RECOMBINATION_INTERMEDIATES	15	0.738933	1.7272	0.00451165	0.0380005	0.0306717	12	0.600899	1.34693	0.130106	0.375161	0.302195
GO_TOLL_LIKE_RECEPTOR_2_SIGNALING_PATHWAY	15	0.738858	1.72703	0.00451165	0.0380005	0.0306717	14	0.586359	1.36165	0.10355	0.327523	0.263823
GO_MACROPHAGE_CHEMOTAXIS	38	0.579722	1.67245	0.00459559	0.0386419	0.0311893	31	0.533784	1.47079	0.0494148	0.211073	0.170021
GO_ANTIMICROBIAL_HUMORAL_RESPONSE	61	0.528343	1.63955	0.00462246	0.0388021	0.0313186	36	-0.291724	-1.02013	0.404444	0.714104	0.575216
GO_KETONE_BODY_METABOLIC_PROCESS	11	-0.758159	-1.8374	0.00468788	0.0392848	0.0317082	NA	NA	NA	NA	NA	NA
GO_CELLULAR_PROCESS_INVOLVED_IN_REPRODUCTION_IN_MULTICELLULAR_ORGANISM	291	0.377128	1.37543	0.00473975	0.039629	0.0319861	205	0.348251	1.20769	0.115071	0.348717	0.280894
GO_DEVELOPMENTAL_GROWTH_INVOLVED_IN_MORPHOGENESIS	218	0.398988	1.43142	0.00474494	0.039629	0.0319861	186	0.45075	1.5539	0.000490459	0.00980705	0.00789965
GO_FIBROBLAST_APOPTOTIC_PROCESS	19	0.692549	1.68385	0.00478002	0.0398549	0.0321684	18	0.427819	1.05073	0.401122	0.711585	0.573187
GO_NEGATIVE_REGULATION_OF_INTERLEUKIN_1_PRODUCTION	26	0.620323	1.64256	0.00485991	0.0404475	0.0326467	17	0.648453	1.57556	0.0243205	0.136717	0.110126
GO_VIRAL_GENOME_REPLICATION	110	0.459966	1.53717	0.00487517	0.0404475	0.0326467	103	0.31407	1.03128	0.437365	0.740615	0.596572
GO_NATURAL_KILLER_CELL_MEDIATED_IMMUNE_RESPONSE_TO_TUMOR_CELL	10	0.786534	1.66048	0.00487556	0.0404475	0.0326467	NA	NA	NA	NA	NA	NA
GO_HETEROTYPIC_CELL_CELL_ADHESION	60	0.518944	1.59736	0.00492672	0.0408038	0.0329343	47	0.553764	1.62016	0.00308309	0.0361061	0.0290837
GO_HOMOTYPIC_CELL_CELL_ADHESION	81	0.493547	1.59584	0.00495102	0.0409367	0.0330415	70	0.546458	1.70361	0.000356427	0.00788445	0.00635098
GO_POSITIVE_REGULATION_OF_CELL_CYCLE_ARREST	77	0.498286	1.59979	0.0050472	0.0416625	0.0336274	72	0.514496	1.60678	0.00286791	0.0343774	0.0276913
GO_POSITIVE_REGULATION_OF_T_HELPER_CELL_DIFFERENTIATION	20	0.67295	1.67101	0.00509054	0.0419505	0.0338598	15	0.681919	1.60885	0.0262774	0.141724	0.11416
GO_POSITIVE_THYMIC_T_CELL_SELECTION	12	0.78298	1.71546	0.00511209	0.0420581	0.0339467	12	0.642775	1.44079	0.0635401	0.243269	0.195955
GO_PHOSPHATIDYLETHANOLAMINE_METABOLIC_PROCESS	27	-0.583098	-1.78696	0.00512144	0.0420654	0.0339526	20	-0.386161	-1.14795	0.285211	0.590942	0.476009
GO_MITOTIC_DNA_INTEGRITY_CHECKPOINT	106	0.467544	1.55987	0.00514154	0.0421606	0.0340294	98	0.385375	1.25951	0.107726	0.335486	0.270237
GO_MITOCHONDRIAL_MEMBRANE_ORGANIZATION	135	-0.330131	-1.40881	0.00516209	0.0421853	0.0340494	131	-0.234591	-1.07213	0.3146	0.625783	0.504073
GO_REGULATION_OF_T_CELL_MEDIATED_CYTOTOXICITY	27	0.629899	1.68011	0.0051662	0.0421853	0.0340494	23	0.49712	1.27838	0.173913	0.444359	0.357935
GO_NEUTROPHIL_HOMEOSTASIS	16	0.717304	1.70094	0.00517006	0.0421853	0.0340494	11	0.291088	0.64311	0.89521	1	0.805508
GO_REGULATION_OF_RESPONSE_TO_CYTOKINE_STIMULUS	161	0.420358	1.46133	0.005217	0.0424984	0.0343021	149	0.410397	1.38613	0.0206546	0.125268	0.100905
GO_REGULATION_OF_PATTERN_RECOGNITION_RECEPTOR_SIGNALING_PATHWAY	87	0.484155	1.58268	0.00528841	0.0430051	0.034711	79	0.391075	1.24098	0.136364	0.3852	0.310282
GO_ACTIN_FILAMENT_ORGANIZATION	410	0.359046	1.3299	0.00529653	0.0430051	0.034711	375	0.420838	1.49774	0.000153774	0.00426747	0.00343748
GO_POSITIVE_REGULATION_OF_CELLULAR_EXTRAVASATION	19	0.68657	1.66932	0.00535247	0.0433883	0.0350203	16	0.557742	1.3356	0.127352	0.37025	0.298239
GO_REGULATION_OF_PEPTIDASE_ACTIVITY	357	0.374379	1.38104	0.0053979	0.0436851	0.0352599	296	0.392093	1.38546	0.00455662	0.0458567	0.0369379
GO_VIRAL_LIFE_CYCLE	305	0.377383	1.38232	0.00558139	0.0450966	0.0363992	283	0.316997	1.11884	0.20804	0.492563	0.396763
GO_RESPONSE_TO_TRANSFORMING_GROWTH_FACTOR_BETA	228	0.393614	1.41673	0.00559768	0.0451546	0.036446	216	0.448185	1.55877	0.00044303	0.00917935	0.00739404
GO_CELL_CELL_JUNCTION_MAINTENANCE	14	0.745441	1.70591	0.00563079	0.0453479	0.036602	11	0.647992	1.43163	0.0853293	0.290685	0.234149
GO_PURINE_NUCLEOSIDE_TRIPHOSPHATE_METABOLIC_PROCESS	80	-0.387134	-1.50578	0.0056751	0.0455794	0.0367889	78	-0.370607	-1.56187	0.00418884	0.0433952	0.0349552
GO_DETECTION_OF_MOLECULE_OF_BACTERIAL_ORIGIN	11	0.778544	1.67963	0.00567791	0.0455794	0.0367889	11	0.69758	1.54119	0.0344311	0.169781	0.13676
GO_REGULATION_OF_CELLULAR_RESPONSE_TO_TRANSFORMING_GROWTH_FACTOR_BETA_STIMULUS	112	0.451998	1.51422	0.00570867	0.0457523	0.0369284	108	0.467516	1.54536	0.00264759	0.0327657	0.026393
GO_HISTONE_EXCHANGE	42	0.554106	1.62082	0.00576973	0.0461671	0.0372632	36	0.420182	1.17969	0.240669	0.538887	0.434078
GO_REGULATION_OF_TYPE_2_IMMUNE_RESPONSE	27	0.626428	1.67085	0.0058785	0.0469617	0.0379046	23	0.575171	1.4791	0.0380435	0.179589	0.14466
GO_POSITIVE_REGULATION_OF_PEPTIDASE_ACTIVITY	173	0.417824	1.46503	0.00589882	0.0470483	0.0379744	153	0.315532	1.06821	0.347917	0.658855	0.530713
GO_GAMMA_AMINOBUTYRIC_ACID_SIGNALING_PATHWAY	24	-0.58188	-1.76074	0.0059248	0.0471797	0.0380805	NA	NA	NA	NA	NA	NA
GO_FATTY_ACID_BIOSYNTHETIC_PROCESS	149	-0.320057	-1.38687	0.00599444	0.0476578	0.0384664	117	0.194578	0.646975	0.976521	1	0.805508
GO_POSITIVE_REGULATION_BY_SYMBIONT_OF_ENTRY_INTO_HOST	10	0.779638	1.64592	0.00601218	0.0477222	0.0385184	NA	NA	NA	NA	NA	NA
GO_POSITIVE_REGULATION_OF_MYELOID_LEUKOCYTE_MEDIATED_IMMUNITY	33	0.597615	1.66872	0.00603831	0.0478089	0.0385883	27	0.584953	1.56026	0.0251323	0.138571	0.11162
GO_CHROMATIN_ASSEMBLY_OR_DISASSEMBLY	163	0.410204	1.43001	0.00604236	0.0478089	0.0385883	140	0.192286	0.646469	0.987368	1	0.805508
GO_CALCIUM_ION_TRANSMEMBRANE_TRANSPORT	275	0.385407	1.40051	0.0060849	0.0480688	0.0387981	218	0.374101	1.30175	0.0335366	0.167535	0.13495
GO_OSTEOCLAST_DEVELOPMENT	15	0.725383	1.69553	0.00614673	0.04848	0.03913	15	0.691933	1.63247	0.0119742	0.0890094	0.0716978
GO_REGULATION_OF_CELLULAR_RESPONSE_TO_GROWTH_FACTOR_STIMULUS	259	0.390083	1.41057	0.00619811	0.0488077	0.0393945	230	0.422126	1.47214	0.00105216	0.0172066	0.01386
GO_REGULATION_OF_METANEPHROS_DEVELOPMENT	20	0.663868	1.64845	0.00623033	0.0489836	0.0395365	17	0.449888	1.0931	0.347639	0.658602	0.530509
GO_REGULATION_OF_REGULATED_SECRETORY_PATHWAY	143	0.433606	1.49297	0.00626914	0.0490558	0.0395948	110	0.412518	1.36164	0.0311493	0.159188	0.128227
GO_MATURE_B_CELL_DIFFERENTIATION_INVOLVED_IN_IMMUNE_RESPONSE	19	0.682128	1.65851	0.00627065	0.0490558	0.0395948	17	0.609344	1.48054	0.0529328	0.220379	0.177517
GO_POSITIVE_REGULATION_OF_MEMBRANE_PROTEIN_ECTODOMAIN_PROTEOLYSIS	14	0.743406	1.70126	0.00627436	0.0490558	0.0395948	14	0.499522	1.15999	0.279586	0.58431	0.470666
GO_RIBONUCLEOSIDE_TRIPHOSPHATE_METABOLIC_PROCESS	78	-0.38716	-1.4972	0.00627906	0.0490558	0.0395948	76	-0.321526	-1.34128	0.0355634	0.173239	0.139546
GO_REGULATION_OF_B_CELL_RECEPTOR_SIGNALING_PATHWAY	21	0.691709	1.72279	0.00638571	0.0498105	0.040204	23	0.695345	1.78814	0.00156539	0.0226158	0.0182172
GO_IMMUNOGLOBULIN_PRODUCTION	102	0.460155	1.52372	0.00641158	0.0499131	0.0402868	93	0.513263	1.67057	0.00148058	0.0220116	0.0177305
GO_T_CELL_LINEAGE_COMMITMENT	25	0.624688	1.63606	0.00641899	0.0499131	0.0402868	21	0.580248	1.47056	0.0577717	0.230032	0.185292
GO_DNA_REPLICATION_CHECKPOINT	17	0.701457	1.67454	0.00645896	0.0500927	0.0404317	14	0.422965	0.98221	0.501479	0.787204	0.634099
GO_NUCLEOSOME_ASSEMBLY	92	0.467729	1.54566	0.00646227	0.0500927	0.0404317	71	0.362218	1.13203	0.287687	0.594726	0.479057
GO_LEUKOCYTE_AGGREGATION	14	0.741515	1.69693	0.0065089	0.0503755	0.0406599	11	0.617626	1.36454	0.127246	0.370176	0.29818
GO_CELL_CELL_ADHESION_MEDIATED_BY_INTEGRIN	16	0.710198	1.68409	0.00659104	0.0509317	0.0411089	17	0.599314	1.45617	0.0615165	0.238311	0.191962
GO_POSITIVE_REGULATION_OF_TUMOR_NECROSIS_FACTOR_BIOSYNTHETIC_PROCESS	21	0.688633	1.71512	0.00661582	0.0510437	0.0411993	19	0.61604	1.53002	0.0388889	0.181706	0.146366
GO_STEM_CELL_PROLIFERATION	105	0.454515	1.51493	0.00663947	0.0510815	0.0412298	91	0.48166	1.56529	0.00354197	0.0387947	0.0312494
GO_POSITIVE_REGULATION_OF_PROTEIN_CONTAINING_COMPLEX_ASSEMBLY	237	0.39123	1.40934	0.00664131	0.0510815	0.0412298	220	0.293745	1.02146	0.444106	0.745999	0.600909
GO_POSITIVE_REGULATION_OF_INTERLEUKIN_8_PRODUCTION	50	0.534662	1.6036	0.00666759	0.0512042	0.0413289	44	0.587655	1.69534	0.0014945	0.0220752	0.0177818
GO_ANTIMICROBIAL_HUMORAL_IMMUNE_RESPONSE_MEDIATED_BY_ANTIMICROBIAL_PEPTIDE	33	0.594	1.65863	0.00686404	0.0526314	0.0424808	21	-0.434124	-1.30625	0.101818	0.323761	0.260792
GO_REGULATION_OF_SUPEROXIDE_ANION_GENERATION	23	0.642255	1.63497	0.00691362	0.052868	0.0426718	20	0.594886	1.48812	0.0473538	0.205379	0.165435
GO_NEGATIVE_REGULATION_OF_CHEMOKINE_PRODUCTION	20	0.661568	1.64274	0.00691622	0.052868	0.0426718	16	0.641519	1.53622	0.0376266	0.178157	0.143507
GO_LYMPHOCYTE_HOMEOSTASIS	57	0.523924	1.60249	0.00695468	0.0530467	0.042816	50	0.298999	0.881618	0.665857	0.883756	0.711872
GO_POSITIVE_REGULATION_OF_PHOSPHOPROTEIN_PHOSPHATASE_ACTIVITY	19	0.676129	1.64393	0.00696098	0.0530467	0.042816	18	0.323159	0.793685	0.741935	0.92419	0.744442
GO_MAST_CELL_MEDIATED_IMMUNITY	45	0.558799	1.64608	0.00703941	0.0535023	0.0431838	39	0.632742	1.79511	0.000220483	0.00549028	0.00442247
GO_DNA_DAMAGE_RESPONSE_SIGNAL_TRANSDUCTION_BY_P53_CLASS_MEDIATOR	107	0.452686	1.51215	0.00704716	0.0535023	0.0431838	104	0.414586	1.36318	0.0365985	0.175679	0.141511
GO_RESPONSE_TO_MERCURY_ION	11	-0.742916	-1.80046	0.00705312	0.0535023	0.0431838	NA	NA	NA	NA	NA	NA
GO_LEUKOCYTE_ADHESION_TO_VASCULAR_ENDOTHELIAL_CELL	40	0.574867	1.66415	0.00706825	0.0535353	0.0432103	32	0.522712	1.44723	0.061039	0.237418	0.191242
GO_THIOESTER_BIOSYNTHETIC_PROCESS	49	-0.458218	-1.62218	0.00709631	0.0536659	0.0433158	45	-0.423384	-1.60495	0.00487839	0.0478242	0.0385228
GO_SPINDLE_ASSEMBLY	108	0.455636	1.52309	0.00721697	0.0544953	0.0439852	102	0.348244	1.14151	0.244589	0.543889	0.438107
GO_POSITIVE_REGULATION_OF_CELL_CYCLE	348	0.37048	1.36667	0.00727801	0.0548726	0.0442898	312	0.35756	1.2654	0.0341023	0.169181	0.136277
GO_REGULATION_OF_MICROGLIAL_CELL_ACTIVATION	18	0.70181	1.69596	0.00735313	0.0553549	0.044679	15	0.46727	1.10243	0.341606	0.653389	0.52631
GO_DOPAMINE_METABOLIC_PROCESS	32	0.61176	1.69211	0.00748557	0.0562665	0.0454148	22	0.302765	0.769611	0.771468	0.935491	0.753545
GO_REGULATION_OF_TOLL_LIKE_RECEPTOR_2_SIGNALING_PATHWAY	10	0.776347	1.63897	0.00751481	0.0564008	0.0455232	NA	NA	NA	NA	NA	NA
GO_T_CELL_MEDIATED_CYTOTOXICITY	36	0.581398	1.66079	0.00753366	0.0564104	0.045531	32	0.436533	1.20863	0.231169	0.525321	0.42315
GO_REGULATION_OF_METAL_ION_TRANSPORT	343	0.364556	1.34262	0.00753882	0.0564104	0.045531	288	0.340039	1.2018	0.079397	0.278589	0.224406
GO_DNA_REPLICATION	263	0.385969	1.39859	0.00773749	0.0577781	0.0466349	250	0.285172	0.997901	0.517206	0.796598	0.641666
GO_HOMOLOGOUS_CHROMOSOME_SEGREGATION	42	0.546623	1.59893	0.0077449	0.0577781	0.0466349	23	0.479155	1.23218	0.21875	0.508455	0.409565
GO_PROTEIN_LOCALIZATION_TO_CHROMOSOME_CENTROMERIC_REGION	22	0.663769	1.67844	0.00780336	0.0581268	0.0469163	20	0.563002	1.40836	0.0821727	0.284406	0.229091
GO_FEMALE_MEIOTIC_NUCLEAR_DIVISION	28	0.61209	1.65255	0.00799574	0.0594089	0.0479512	18	0.27316	0.670884	0.893408	1	0.805508
GO_AXIS_SPECIFICATION	67	0.51058	1.60962	0.00799943	0.0594089	0.0479512	57	0.214392	0.647266	0.957845	1	0.805508
GO_MYD88_INDEPENDENT_TOLL_LIKE_RECEPTOR_SIGNALING_PATHWAY	34	0.587753	1.65853	0.00801645	0.0594463	0.0479814	33	0.505953	1.40679	0.0714286	0.260988	0.210228
GO_NEGATIVE_REGULATION_OF_LEUKOCYTE_MEDIATED_CYTOTOXICITY	16	0.701657	1.66384	0.00813484	0.0602343	0.0486174	14	0.480947	1.11686	0.335799	0.648134	0.522077
GO_SIGNAL_TRANSDUCTION_INVOLVED_IN_CELL_CYCLE_CHECKPOINT	71	0.506164	1.60899	0.00818625	0.0605246	0.0488517	71	0.509586	1.59259	0.00326329	0.0371707	0.0299413
GO_PROTEIN_TETRAMERIZATION	79	-0.378341	-1.46968	0.00835009	0.061644	0.0497552	65	-0.29499	-1.18003	0.173913	0.444359	0.357935
GO_CARNITINE_SHUTTLE	11	-0.735793	-1.7832	0.00845295	0.0622182	0.0502187	11	-0.690974	-1.75599	0.00707522	0.06303	0.0507712
GO_XENOBIOTIC_CATABOLIC_PROCESS	11	-0.735824	-1.78327	0.00845295	0.0622182	0.0502187	NA	NA	NA	NA	NA	NA
GO_NUCLEOSIDE_TRIPHOSPHATE_BIOSYNTHETIC_PROCESS	75	-0.384867	-1.47219	0.00850302	0.0624092	0.0503728	71	-0.299354	-1.21848	0.121397	0.360724	0.290566
GO_PROTEIN_LOCALIZATION_TO_KINETOCHORE	18	0.697242	1.68492	0.00851108	0.0624092	0.0503728	16	0.608162	1.45634	0.0593343	0.233773	0.188306
GO_POSITIVE_REGULATION_OF_INTERLEUKIN_4_PRODUCTION	20	0.654624	1.6255	0.00851663	0.0624092	0.0503728	19	0.667188	1.65705	0.00393699	0.0412528	0.0332295
GO_DEFENSE_RESPONSE_TO_GRAM_POSITIVE_BACTERIUM	59	0.518061	1.58422	0.00853438	0.062447	0.0504033	47	0.460954	1.34862	0.0799508	0.279675	0.225281
GO_SMALL_GTPASE_MEDIATED_SIGNAL_TRANSDUCTION	492	0.349016	1.29793	0.00855077	0.0624748	0.0504257	448	0.368718	1.31577	0.00379267	0.0401077	0.0323071
GO_RIBONUCLEOSIDE_TRIPHOSPHATE_BIOSYNTHETIC_PROCESS	64	-0.412998	-1.55007	0.00857153	0.0625343	0.0504738	62	-0.335521	-1.31922	0.0481745	0.207128	0.166843
GO_TROPHECTODERMAL_CELL_DIFFERENTIATION	13	0.733709	1.63997	0.00859692	0.0626275	0.050549	10	0.236217	0.515041	0.973134	1	0.805508
GO_POSITIVE_REGULATION_OF_HEART_RATE	24	-0.568513	-1.7203	0.00868581	0.0631822	0.0509968	20	-0.316579	-0.941107	0.549296	0.813686	0.655431
GO_EMBRYONIC_ORGAN_DEVELOPMENT	391	0.362116	1.34196	0.00870766	0.0631884	0.0510017	334	0.409504	1.45438	0.000624377	0.0116695	0.00939985
GO_DEVELOPMENTAL_CELL_GROWTH	214	0.394448	1.41594	0.00871213	0.0631884	0.0510017	180	0.405256	1.39407	0.0139089	0.0962065	0.0774951
GO_PIRNA_METABOLIC_PROCESS	13	0.732243	1.6367	0.00883739	0.0640033	0.0516595	NA	NA	NA	NA	NA	NA
GO_REGULATION_OF_AXONOGENESIS	173	0.410099	1.43794	0.00887125	0.0640733	0.051716	151	0.486538	1.64594	0.000275061	0.00642604	0.00517623
GO_MYELOID_CELL_DEVELOPMENT	64	0.502497	1.57051	0.00887289	0.0640733	0.051716	60	0.383924	1.17052	0.234884	0.530865	0.427616
GO_REGULATION_OF_T_HELPER_CELL_DIFFERENTIATION	34	0.584356	1.64894	0.00897204	0.0646952	0.0522179	26	0.600408	1.58755	0.0160779	0.106388	0.0856964
GO_REGULATION_OF_CELL_ADHESION_MEDIATED_BY_INTEGRIN	44	0.545527	1.60434	0.00905639	0.0652086	0.0526323	43	0.601387	1.73064	0.000691953	0.0125732	0.0101278
GO_POSITIVE_REGULATION_OF_CELL_CYCLE_G2_M_PHASE_TRANSITION	28	0.606375	1.63712	0.00907786	0.0652245	0.0526451	24	0.59785	1.55	0.0296496	0.154104	0.124132
GO_REGULATION_OF_RESPONSE_TO_TUMOR_CELL	16	0.699496	1.65871	0.00908488	0.0652245	0.0526451	12	0.46139	1.03421	0.444781	0.746299	0.60115
GO_UBIQUINONE_METABOLIC_PROCESS	20	-0.589218	-1.68507	0.00919476	0.0658625	0.0531601	20	-0.479453	-1.42529	0.0809859	0.282006	0.227158
GO_REGULATION_OF_LYMPHOCYTE_APOPTOTIC_PROCESS	46	0.53952	1.59727	0.0092003	0.0658625	0.0531601	43	0.546242	1.57195	0.0074752	0.0656985	0.0529207
GO_POSITIVE_REGULATION_OF_TOLL_LIKE_RECEPTOR_SIGNALING_PATHWAY	23	0.633901	1.61371	0.00923656	0.0660267	0.0532927	22	0.527626	1.3412	0.116343	0.350715	0.282504
GO_LYMPHOCYTE_APOPTOTIC_PROCESS	62	0.507107	1.57498	0.00927429	0.0662011	0.0534334	58	0.474685	1.4372	0.0303738	0.1568	0.126304
GO_RESPIRATORY_CHAIN_COMPLEX_IV_ASSEMBLY	23	-0.571624	-1.71054	0.00929065	0.0662226	0.0534508	24	-0.454451	-1.41865	0.0576923	0.229916	0.185199
GO_LIPID_HOMEOSTASIS	131	-0.327021	-1.39378	0.00931135	0.0662749	0.053493	101	0.224435	0.735174	0.901515	1	0.805508
GO_CELLULAR_GLUCAN_METABOLIC_PROCESS	68	-0.407434	-1.52297	0.00933111	0.0663204	0.0535297	63	-0.293069	-1.15896	0.193103	0.473859	0.381697
GO_PYRUVATE_METABOLIC_PROCESS	142	-0.318972	-1.37705	0.00939515	0.06668	0.05382	135	-0.282695	-1.31446	0.0375849	0.178157	0.143507
GO_GLUTAMINE_FAMILY_AMINO_ACID_CATABOLIC_PROCESS	22	-0.58337	-1.7204	0.00940938	0.0666856	0.0538245	20	-0.530303	-1.57645	0.0167445	0.109221	0.0879784
GO_NEGATIVE_REGULATION_OF_CELL_KILLING	18	0.694385	1.67802	0.00943745	0.0667891	0.053908	15	0.451153	1.0644	0.40146	0.711585	0.573187
GO_POSITIVE_REGULATION_OF_B_CELL_PROLIFERATION	36	0.574465	1.64099	0.00959319	0.0677946	0.0547196	32	0.632651	1.75162	0.00236013	0.0297715	0.0239812
GO_I_KAPPAB_PHOSPHORYLATION	19	0.661577	1.60855	0.00960725	0.0677974	0.0547219	19	0.585474	1.4541	0.0722222	0.262882	0.211754
GO_REGULATION_OF_EXTENT_OF_CELL_GROWTH	104	0.454445	1.51295	0.00964234	0.0679484	0.0548437	91	0.490349	1.59353	0.00227559	0.0291318	0.0234659
GO_MITOTIC_DNA_REPLICATION_CHECKPOINT	10	0.770155	1.6259	0.00967903	0.0681102	0.0549743	NA	NA	NA	NA	NA	NA
GO_CELL_SUBSTRATE_ADHESION	338	0.361189	1.32792	0.00971295	0.068252	0.0550888	301	0.440355	1.55709	4.05602e-05	0.00147401	0.00118733
GO_TRANSFORMING_GROWTH_FACTOR_BETA1_PRODUCTION	11	0.760982	1.64174	0.00973896	0.068338	0.0551582	10	0.633036	1.38025	0.123881	0.364322	0.293464
GO_EYE_MORPHOGENESIS	135	0.424826	1.45507	0.00976651	0.0684206	0.0552248	106	0.498595	1.64058	0.0010931	0.0176243	0.0141965
GO_REGULATION_OF_ACTIN_FILAMENT_LENGTH	177	0.417761	1.46747	0.00978881	0.0684206	0.0552248	161	0.365607	1.24297	0.0935551	0.307309	0.24754
GO_ACTIVATION_OF_PROTEIN_KINASE_ACTIVITY	312	0.368808	1.35146	0.00980589	0.0684206	0.0552248	265	0.381453	1.34003	0.0119288	0.0890094	0.0716978
GO_COAGULATION	305	0.367784	1.34716	0.00980589	0.0684206	0.0552248	244	0.441234	1.54329	0.000169284	0.0045867	0.00369462
GO_BONE_CELL_DEVELOPMENT	32	0.600982	1.66229	0.00982145	0.0684329	0.0552348	31	0.589632	1.62467	0.0119437	0.0890094	0.0716978
GO_IMMUNE_RESPONSE_TO_TUMOR_CELL	19	0.660701	1.60642	0.00983737	0.0684476	0.0552467	15	0.4067	0.959525	0.522628	0.799722	0.644183
GO_ACTIVATION_OF_CYSTEINE_TYPE_ENDOPEPTIDASE_ACTIVITY_INVOLVED_IN_APOPTOTIC_PROCESS	76	0.482363	1.54675	0.00988915	0.0687116	0.0554597	67	0.265315	0.824283	0.750869	0.927177	0.746848
GO_REGULATION_OF_PROTEIN_TARGETING_TO_MEMBRANE	34	0.583096	1.64539	0.00992763	0.0688825	0.0555976	31	0.481308	1.3262	0.120936	0.360057	0.290029
GO_CALCIUM_MEDIATED_SIGNALING	198	0.394935	1.40411	0.00996206	0.0690248	0.0557125	170	0.454929	1.55722	0.00127772	0.0200812	0.0161756
GO_MICROTUBULE_ORGANIZING_CENTER_ORGANIZATION	132	0.420979	1.43378	0.0100483	0.0694561	0.0560607	126	0.303852	1.01184	0.479233	0.773769	0.623277
GO_MOTOR_NEURON_AXON_GUIDANCE	27	0.611067	1.62988	0.0100538	0.0694561	0.0560607	26	0.577353	1.52659	0.0320427	0.162342	0.130768
GO_DRUG_CATABOLIC_PROCESS	15	-0.651151	-1.7367	0.0100663	0.0694561	0.0560607	NA	NA	NA	NA	NA	NA
GO_POSITIVE_REGULATION_OF_LEUKOCYTE_DEGRANULATION	23	0.631623	1.60791	0.0101215	0.0697399	0.0562897	18	0.626444	1.53856	0.0336606	0.167535	0.13495
GO_HUMORAL_IMMUNE_RESPONSE_MEDIATED_BY_CIRCULATING_IMMUNOGLOBULIN	42	0.539528	1.57818	0.0101359	0.0697424	0.0562917	26	0.542227	1.43371	0.0600801	0.234933	0.189241
GO_REGULATION_OF_PROTEIN_CONTAINING_COMPLEX_ASSEMBLY	416	0.354718	1.31445	0.0101517	0.0697539	0.056301	382	0.293594	1.04542	0.342657	0.654853	0.527489
GO_CD4_POSITIVE_ALPHA_BETA_T_CELL_CYTOKINE_PRODUCTION	21	0.675824	1.68322	0.0101825	0.0698409	0.0563713	15	0.548018	1.29293	0.159124	0.42355	0.341173
GO_LONG_CHAIN_FATTY_ACID_TRANSPORT	63	-0.393807	-1.46695	0.0101925	0.0698409	0.0563713	48	0.281762	0.824075	0.746929	0.925876	0.745801
GO_CATECHOLAMINE_BIOSYNTHETIC_PROCESS	17	0.686734	1.6394	0.0102314	0.0700108	0.0565083	10	0.655802	1.42989	0.0835821	0.286041	0.230408
GO_IMMUNOGLOBULIN_PRODUCTION_INVOLVED_IN_IMMUNOGLOBULIN_MEDIATED_IMMUNE_RESPONSE	54	0.513526	1.56554	0.0103264	0.070564	0.0569549	49	0.452048	1.33025	0.0997567	0.319207	0.257124
GO_REGULATION_OF_BONE_REMODELING	43	0.549265	1.61311	0.0104015	0.0709794	0.0572902	39	0.576572	1.63575	0.0031396	0.0364334	0.0293474
GO_REGULATION_OF_ACTIN_FILAMENT_BASED_PROCESS	376	0.354709	1.30937	0.0104416	0.0711551	0.057432	339	0.384864	1.36856	0.00470978	0.0468828	0.0377645
GO_AMINOGLYCAN_CATABOLIC_PROCESS	58	0.513314	1.57608	0.0105309	0.0716651	0.0578436	53	0.590353	1.76082	0.000448653	0.00921247	0.00742072
GO_INTERLEUKIN_4_PRODUCTION	29	0.604412	1.65008	0.0107019	0.0727292	0.0587025	25	0.644689	1.68873	0.00219409	0.0284611	0.0229256
GO_TRIGLYCERIDE_METABOLIC_PROCESS	90	-0.352373	-1.41665	0.0107364	0.0728638	0.0588111	63	-0.256446	-1.01414	0.427586	0.733443	0.590794
GO_POSITIVE_REGULATION_OF_VASCULAR_ENDOTHELIAL_GROWTH_FACTOR_PRODUCTION	28	0.600409	1.62102	0.0107611	0.0729317	0.058866	20	0.563198	1.40885	0.0821727	0.284406	0.229091
GO_REGULATION_OF_CELLULAR_EXTRAVASATION	29	0.602614	1.64517	0.0109139	0.0738658	0.0596199	25	0.471754	1.23573	0.204545	0.489237	0.394084
GO_NEGATIVE_REGULATION_OF_TISSUE_REMODELING	19	0.655358	1.59343	0.0109879	0.0742658	0.0599427	16	0.477524	1.1435	0.2822	0.587895	0.473554
GO_HAIR_CELL_DIFFERENTIATION	39	0.552809	1.59379	0.011067	0.0746674	0.0602669	29	0.25116	0.68276	0.877632	0.993344	0.800146
GO_ASTROCYTE_ACTIVATION	22	0.648281	1.63928	0.0110774	0.0746674	0.0602669	19	0.582858	1.4476	0.0736111	0.264213	0.212826
GO_RESPONSE_TO_DIETARY_EXCESS	23	0.624823	1.5906	0.0112277	0.0755669	0.0609929	13	0.366085	0.836984	0.679583	0.890946	0.717664
GO_GLYCEROLIPID_CATABOLIC_PROCESS	63	-0.38977	-1.45191	0.011256	0.0755669	0.0609929	42	-0.315954	-1.15928	0.196078	0.476562	0.383875
GO_POSITIVE_REGULATION_OF_DNA_BINDING_TRANSCRIPTION_FACTOR_ACTIVITY	239	0.372541	1.34194	0.0112566	0.0755669	0.0609929	209	0.317902	1.10204	0.269388	0.575339	0.46344
GO_REACTIVE_NITROGEN_SPECIES_METABOLIC_PROCESS	74	0.480144	1.53115	0.0113064	0.0757686	0.0611557	63	0.481177	1.47772	0.0198366	0.122723	0.0988547
GO_REGULATION_OF_LIPOPOLYSACCHARIDE_MEDIATED_SIGNALING_PATHWAY	24	0.622161	1.61051	0.0113172	0.0757686	0.0611557	20	0.343826	0.860085	0.669916	0.885603	0.71336
GO_REGULATION_OF_OSTEOCLAST_DIFFERENTIATION	54	0.510873	1.55745	0.0113488	0.0758781	0.0612441	50	0.598975	1.76611	0.00054997	0.0107162	0.008632
GO_NEGATIVE_REGULATION_OF_LEUKOCYTE_MIGRATION	43	0.547594	1.6082	0.0114314	0.076327	0.0616064	38	0.547323	1.53671	0.00856434	0.0706597	0.0569169
GO_NEGATIVE_REGULATION_OF_VOLTAGE_GATED_CALCIUM_CHANNEL_ACTIVITY	10	0.76454	1.61405	0.0114826	0.076463	0.0617162	NA	NA	NA	NA	NA	NA
GO_POSITIVE_REGULATION_OF_SYNAPTIC_PLASTICITY	10	0.764883	1.61477	0.0114826	0.076463	0.0617162	NA	NA	NA	NA	NA	NA
GO_CYTOCHROME_COMPLEX_ASSEMBLY	34	-0.49797	-1.62814	0.0115484	0.0767987	0.0619871	35	-0.361075	-1.25282	0.127193	0.370176	0.29818
GO_KINETOCHORE_ASSEMBLY	17	0.68207	1.62826	0.0116032	0.0770592	0.0621974	15	0.552732	1.30406	0.147445	0.407209	0.32801
GO_GLIAL_CELL_PROLIFERATION	44	0.536988	1.57922	0.011679	0.0774591	0.0625201	37	0.521607	1.45886	0.0362225	0.174776	0.140784
GO_EPIDERMIS_DEVELOPMENT	272	0.373134	1.35402	0.0116983	0.0774834	0.0625398	201	0.437208	1.51469	0.000592709	0.0111688	0.00899654
GO_HYALURONAN_BIOSYNTHETIC_PROCESS	14	0.716561	1.63982	0.0119036	0.0787381	0.0635525	14	0.516223	1.19878	0.245562	0.545031	0.439027
GO_T_HELPER_CELL_LINEAGE_COMMITMENT	16	0.686745	1.62847	0.0120538	0.0796254	0.0642687	13	0.680502	1.55584	0.0298063	0.154448	0.124409
GO_BONE_DEVELOPMENT	187	0.394585	1.39462	0.0120782	0.0796809	0.0643135	171	0.596874	2.04259	1.35415e-11	4.54842e-09	3.66379e-09
GO_RUFFLE_ORGANIZATION	53	0.512273	1.55321	0.0121363	0.0798712	0.0644671	52	0.364537	1.08331	0.362214	0.674493	0.54331
GO_POSITIVE_REGULATION_OF_T_CELL_RECEPTOR_SIGNALING_PATHWAY	14	0.714968	1.63618	0.0121393	0.0798712	0.0644671	12	0.716897	1.60694	0.0127839	0.0918956	0.0740227
GO_POSITIVE_REGULATION_OF_GRANULOCYTE_MACROPHAGE_COLONY_STIMULATING_FACTOR_PRODUCTION	12	0.751265	1.64598	0.0121892	0.0798732	0.0644687	NA	NA	NA	NA	NA	NA
GO_POSITIVE_REGULATION_OF_CALCIUM_MEDIATED_SIGNALING	40	0.558521	1.61683	0.0121913	0.0798732	0.0644687	37	0.50773	1.42005	0.0478655	0.206575	0.166398
GO_T_CELL_ACTIVATION_VIA_T_CELL_RECEPTOR_CONTACT_WITH_ANTIGEN_BOUND_TO_MHC_MOLECULE_ON_ANTIGEN_PRESENTING_CELL	10	0.761635	1.60791	0.012204	0.0798732	0.0644687	10	0.69193	1.50866	0.0537313	0.222657	0.179352
GO_VITAMIN_CATABOLIC_PROCESS	10	0.761756	1.60817	0.012204	0.0798732	0.0644687	NA	NA	NA	NA	NA	NA
GO_REGULATION_OF_DIGESTIVE_SYSTEM_PROCESS	31	-0.5001	-1.61416	0.0123096	0.0804581	0.0649408	16	-0.269952	-0.768455	0.77492	0.938238	0.755758
GO_REGENERATION	181	0.393483	1.38486	0.0123452	0.0805847	0.0650429	150	0.429066	1.44943	0.00830762	0.0694078	0.0559085
GO_PRIMARY_ALCOHOL_METABOLIC_PROCESS	73	-0.379631	-1.44516	0.0125498	0.0818129	0.0660343	57	0.311517	0.940494	0.581967	0.828616	0.667457
GO_ANTIGEN_PROCESSING_AND_PRESENTATION_OF_PEPTIDE_ANTIGEN_VIA_MHC_CLASS_I	91	0.45742	1.50619	0.0127987	0.0833262	0.0672557	89	0.327368	1.05958	0.387097	0.700322	0.564115
GO_ADRENERGIC_RECEPTOR_SIGNALING_PATHWAY	23	-0.553946	-1.65764	0.0128741	0.0837067	0.0675629	17	0.392736	0.95424	0.545064	0.811975	0.654053
GO_ASPARTATE_FAMILY_AMINO_ACID_CATABOLIC_PROCESS	21	-0.570765	-1.6624	0.0129248	0.0838437	0.0676734	16	-0.453512	-1.29098	0.170418	0.440126	0.354525
GO_MACROPHAGE_ACTIVATION_INVOLVED_IN_IMMUNE_RESPONSE	13	0.720982	1.61153	0.0129289	0.0838437	0.0676734	12	0.77206	1.73059	0.00206744	0.0273607	0.0220393
GO_REGULATION_OF_REPRODUCTIVE_PROCESS	127	0.422913	1.43558	0.0130255	0.0841884	0.0679516	95	0.423482	1.38052	0.0371585	0.177238	0.142767
GO_INTERLEUKIN_17_PRODUCTION	29	0.597364	1.63084	0.013033	0.0841884	0.0679516	23	0.528045	1.35791	0.0991848	0.318044	0.256187
GO_POSITIVE_REGULATION_OF_PROTEIN_TARGETING_TO_MEMBRANE	29	0.596767	1.62921	0.013033	0.0841884	0.0679516	28	0.495436	1.33455	0.112732	0.343904	0.277018
GO_NEGATIVE_REGULATION_OF_BONE_REMODELING	14	0.714156	1.63432	0.0130821	0.0843957	0.0681189	11	0.588768	1.30078	0.169162	0.437128	0.35211
GO_MITOCHONDRIAL_RNA_METABOLIC_PROCESS	45	-0.432295	-1.51789	0.0132976	0.0856748	0.0691514	45	-0.19874	-0.753378	0.880597	0.994881	0.801385
GO_COLUMNAR_CUBOIDAL_EPITHELIAL_CELL_DIFFERENTIATION	98	0.446674	1.4733	0.0133847	0.0861237	0.0695137	77	0.367084	1.15918	0.227429	0.521448	0.42003
GO_POSITIVE_REGULATION_OF_METANEPHROS_DEVELOPMENT	12	0.748583	1.6401	0.013468	0.0864358	0.0697656	10	0.371691	0.810424	0.69403	0.896969	0.722516
GO_REGULATION_OF_RESPIRATORY_BURST	12	0.747707	1.63818	0.013468	0.0864358	0.0697656	13	0.598693	1.3688	0.108793	0.336417	0.270986
GO_ESTROUS_CYCLE	12	0.746097	1.63465	0.0137246	0.0879684	0.0710026	11	0.697963	1.54203	0.0314371	0.160301	0.129124
GO_FATTY_ACID_TRANSPORT	86	-0.359055	-1.421	0.0139059	0.0890155	0.0718477	66	0.315817	0.979209	0.526012	0.800468	0.644783
GO_RESPIRATORY_BURST_INVOLVED_IN_DEFENSE_RESPONSE	12	0.743786	1.62959	0.0139811	0.0893166	0.0720908	11	0.47866	1.05752	0.414671	0.723829	0.58305
GO_CELL_MATRIX_ADHESION	217	0.385097	1.38228	0.0140115	0.0893166	0.0720908	195	0.454787	1.57386	0.000319269	0.00720109	0.00580053
GO_INTRINSIC_APOPTOTIC_SIGNALING_PATHWAY_IN_RESPONSE_TO_DNA_DAMAGE	102	0.443027	1.467	0.0140152	0.0893166	0.0720908	97	0.442481	1.44238	0.0207424	0.125499	0.101091
GO_POSITIVE_REGULATION_OF_HUMORAL_IMMUNE_RESPONSE	14	0.711092	1.62731	0.0140249	0.0893166	0.0720908	NA	NA	NA	NA	NA	NA
GO_HISTIDINE_METABOLIC_PROCESS	10	-0.715262	-1.67934	0.0141156	0.0897585	0.0724475	NA	NA	NA	NA	NA	NA
GO_LEFT_RIGHT_PATTERN_FORMATION	20	0.637295	1.58247	0.0141305	0.0897585	0.0724475	19	0.420971	1.04554	0.395833	0.708293	0.570535
GO_POSITIVE_REGULATION_OF_NUCLEAR_DIVISION	66	0.482644	1.52223	0.0141781	0.0899454	0.0725984	58	0.436495	1.32157	0.0969626	0.313735	0.252716
GO_GLUTAMINE_FAMILY_AMINO_ACID_METABOLIC_PROCESS	66	-0.380312	-1.4251	0.0142007	0.0899743	0.0726216	52	-0.40983	-1.5827	0.00574734	0.0540391	0.043529
GO_POSITIVE_REGULATION_OF_T_CELL_DIFFERENTIATION_IN_THYMUS	12	0.741075	1.62365	0.0142376	0.0900635	0.0726936	NA	NA	NA	NA	NA	NA
GO_NEUTRAL_LIPID_BIOSYNTHETIC_PROCESS	44	-0.438441	-1.52219	0.0142511	0.0900635	0.0726936	37	-0.337426	-1.19714	0.183406	0.458678	0.369469
GO_ESTABLISHMENT_OF_PLANAR_POLARITY_INVOLVED_IN_NEURAL_TUBE_CLOSURE	15	0.686212	1.60397	0.0143112	0.0903281	0.0729072	14	0.731462	1.6986	0.0029861	0.0354232	0.0285337
GO_REGULATION_OF_VASCULATURE_DEVELOPMENT	319	0.365807	1.34142	0.0144413	0.0910331	0.0734763	277	0.373344	1.31588	0.0191147	0.119899	0.0965795
GO_SCHWANN_CELL_DEVELOPMENT	31	-0.490754	-1.58399	0.0144856	0.0911592	0.0735781	28	0.315611	0.85016	0.656499	0.877198	0.70659
GO_PLATELET_AGGREGATION	60	0.492449	1.51581	0.0145015	0.0911592	0.0735781	52	0.569134	1.69132	0.00130108	0.0202536	0.0163145
GO_REGULATION_OF_MAST_CELL_ACTIVATION_INVOLVED_IN_IMMUNE_RESPONSE	29	0.594485	1.62298	0.0145164	0.0911592	0.0735781	25	0.596146	1.56157	0.0227273	0.131234	0.10571
GO_ATTACHMENT_OF_MITOTIC_SPINDLE_MICROTUBULES_TO_KINETOCHORE	15	0.685196	1.60159	0.0145558	0.0912914	0.0736847	14	0.581759	1.35096	0.107988	0.335486	0.270237
GO_DEFENSE_RESPONSE_TO_GRAM_NEGATIVE_BACTERIUM	44	0.532108	1.56487	0.0148354	0.0929271	0.075005	31	0.380467	1.04834	0.401821	0.711585	0.573187
GO_POSITIVE_REGULATION_OF_CELLULAR_PROTEIN_LOCALIZATION	321	0.365317	1.33902	0.0149	0.0932145	0.0752369	307	0.312958	1.10722	0.228916	0.523128	0.421384
GO_AMINO_ACID_ACTIVATION	49	-0.431611	-1.52799	0.0149751	0.0935586	0.0755147	49	-0.466165	-1.77649	0.000584371	0.011103	0.0089436
GO_REGULATION_OF_TOLL_LIKE_RECEPTOR_9_SIGNALING_PATHWAY	11	0.744437	1.60604	0.0150109	0.0935586	0.0755147	NA	NA	NA	NA	NA	NA
GO_POSITIVE_REGULATION_OF_CELL_ADHESION_MEDIATED_BY_INTEGRIN	18	0.670973	1.62144	0.0150116	0.0935586	0.0755147	19	0.654967	1.6267	0.00565209	0.0532529	0.0428956
GO_LYMPHOCYTE_COSTIMULATION	51	0.530151	1.59696	0.0150451	0.0935598	0.0755157	48	0.645284	1.88728	3.69806e-05	0.00137611	0.00110847
GO_TOLL_LIKE_RECEPTOR_3_SIGNALING_PATHWAY	20	0.635577	1.5782	0.0150495	0.0935598	0.0755157	20	0.609011	1.52345	0.0376045	0.178157	0.143507
GO_PROSTANOID_BIOSYNTHETIC_PROCESS	27	0.594735	1.58632	0.0151276	0.0939275	0.0758124	22	0.416173	1.05789	0.409972	0.719529	0.579586
GO_FATTY_ACID_TRANSMEMBRANE_TRANSPORT	23	-0.549534	-1.64443	0.0151937	0.0942197	0.0760483	22	-0.430087	-1.31349	0.103571	0.327523	0.263823
GO_POSITIVE_REGULATION_OF_TYPE_2_IMMUNE_RESPONSE	15	0.682408	1.59508	0.0152897	0.094697	0.0764335	12	0.635824	1.42521	0.0726172	0.263641	0.212365
GO_SYNAPSE_ORGANIZATION	407	0.347093	1.28618	0.0153846	0.0951659	0.076812	306	0.454393	1.60824	7.22665e-06	0.000363635	0.000292911
GO_POSITIVE_REGULATION_OF_OSSIFICATION	84	0.458788	1.48868	0.0155849	0.0962846	0.077715	74	0.523696	1.64353	0.00149954	0.0220784	0.0177843
GO_SENSORY_SYSTEM_DEVELOPMENT	335	0.354275	1.30143	0.0156413	0.096513	0.0778993	269	0.401754	1.41272	0.00356848	0.0389049	0.0313382
GO_POSITIVE_REGULATION_OF_STRIATED_MUSCLE_CELL_DIFFERENTIATION	55	0.505969	1.53991	0.0156853	0.0966641	0.0780212	44	0.427947	1.2346	0.165829	0.43337	0.349083
GO_EPITHELIAL_TUBE_MORPHOGENESIS	297	0.36696	1.341	0.0157321	0.0968323	0.078157	249	0.379439	1.32723	0.0192503	0.120213	0.0968325
GO_FAT_SOLUBLE_VITAMIN_METABOLIC_PROCESS	40	0.55022	1.5928	0.0158184	0.0972427	0.0784882	22	0.446213	1.13425	0.313019	0.624266	0.502852
GO_REGULATION_OF_HUMORAL_IMMUNE_RESPONSE	57	0.499142	1.52669	0.0161121	0.0987853	0.0797334	38	0.612641	1.7201	0.000651354	0.0119965	0.00966328
GO_HEART_TRABECULA_FORMATION	12	-0.686927	-1.73829	0.0161248	0.0987853	0.0797334	12	0.392379	0.879526	0.632375	0.859242	0.692126
GO_DOUBLE_STRAND_BREAK_REPAIR	240	0.373936	1.34819	0.016129	0.0987853	0.0797334	216	0.251892	0.876071	0.770325	0.934637	0.752857
GO_INTEGRIN_ACTIVATION	23	0.610267	1.55354	0.0163411	0.0999607	0.0806821	22	0.566273	1.43944	0.0595568	0.234086	0.188558
GO_CALCIUM_ION_TRANSMEMBRANE_IMPORT_INTO_CYTOSOL	124	0.434399	1.47628	0.0163968	0.100178	0.0808576	100	0.446733	1.46201	0.0175118	0.112621	0.0907175
GO_AMINOGLYCAN_BIOSYNTHETIC_PROCESS	110	0.433251	1.44789	0.0165173	0.10079	0.0813514	100	0.513635	1.68096	0.000441126	0.00917935	0.00739404
GO_ACTIN_CROSSLINK_FORMATION	12	0.733245	1.6065	0.0165463	0.100843	0.0813944	12	0.714901	1.60246	0.0132286	0.0934777	0.075297
GO_PRODUCTION_OF_MOLECULAR_MEDIATOR_INVOLVED_IN_INFLAMMATORY_RESPONSE	67	0.487312	1.53627	0.0167002	0.101656	0.0820506	57	0.486645	1.46922	0.0257611	0.140429	0.113117
GO_POSITIVE_REGULATION_OF_VASCULATURE_DEVELOPMENT	179	0.392169	1.37922	0.0167598	0.101894	0.0822422	153	0.435283	1.47363	0.00475529	0.0472331	0.0380467
GO_RESPONSE_TO_MACROPHAGE_COLONY_STIMULATING_FACTOR	12	0.732025	1.60382	0.0168029	0.102031	0.0823528	12	0.707563	1.58602	0.0156741	0.104776	0.0843982
GO_ESTABLISHMENT_OF_PLANAR_POLARITY_OF_EMBRYONIC_EPITHELIUM	17	0.6682	1.59515	0.0168876	0.102313	0.0825804	15	0.72245	1.70447	0.00484794	0.0477392	0.0384543
GO_MYOTUBE_DIFFERENTIATION	105	0.435828	1.45264	0.0168906	0.102313	0.0825804	94	0.46164	1.50676	0.00895527	0.0725773	0.0584616
GO_CENTROMERIC_SISTER_CHROMATID_COHESION	11	0.736689	1.58933	0.0169322	0.10244	0.0826832	NA	NA	NA	NA	NA	NA
GO_MONOCARBOXYLIC_ACID_BIOSYNTHETIC_PROCESS	215	-0.285104	-1.28738	0.0169656	0.102517	0.0827454	167	0.276501	0.946452	0.59814	0.84073	0.677215
GO_REGULATION_OF_RESPONSE_TO_WOUNDING	162	0.407272	1.41869	0.0173865	0.104913	0.0846789	132	0.49942	1.67451	0.000141874	0.00406026	0.00327058
GO_AUTONOMIC_NERVOUS_SYSTEM_DEVELOPMENT	41	0.521851	1.52527	0.0174044	0.104913	0.0846789	32	0.520285	1.44051	0.0649351	0.247163	0.199092
GO_AMINOACYL_TRNA_METABOLISM_INVOLVED_IN_TRANSLATIONAL_FIDELITY	13	-0.673529	-1.75065	0.0175554	0.105695	0.0853101	13	-0.283899	-0.770939	0.743202	0.92471	0.744861
GO_NEGATIVE_REGULATION_OF_ALPHA_BETA_T_CELL_DIFFERENTIATION	23	0.603872	1.53726	0.017675	0.106251	0.0857592	20	0.602166	1.50633	0.0431755	0.193634	0.155974
GO_CD4_POSITIVE_OR_CD8_POSITIVE_ALPHA_BETA_T_CELL_LINEAGE_COMMITMENT	21	0.653229	1.62694	0.0176907	0.106251	0.0857592	18	0.631742	1.55157	0.0308555	0.158402	0.127594
GO_RESPONSE_TO_INTERLEUKIN_12	48	0.517998	1.54659	0.0177286	0.10635	0.0858391	44	0.372206	1.07379	0.370603	0.683532	0.55059
GO_POSITIVE_REGULATION_OF_CYCLIN_DEPENDENT_PROTEIN_KINASE_ACTIVITY	32	0.582104	1.61008	0.0178193	0.106701	0.0861225	29	0.52953	1.43949	0.0618421	0.238966	0.192489
GO_SENSORY_ORGAN_MORPHOGENESIS	225	0.386531	1.39009	0.0178301	0.106701	0.0861225	182	0.47826	1.64719	7.28278e-05	0.00233202	0.00187846
GO_REGULATION_OF_EXOCYTOSIS	198	0.385139	1.36928	0.0179333	0.107189	0.0865163	153	0.381087	1.29015	0.059375	0.233773	0.188306
GO_POSITIVE_REGULATION_OF_OSTEOCLAST_DIFFERENTIATION	23	0.602501	1.53377	0.0181197	0.108066	0.0872243	21	0.654386	1.65846	0.00824101	0.0693669	0.0558756
GO_ENERGY_RESERVE_METABOLIC_PROCESS	78	-0.358059	-1.38466	0.0181236	0.108066	0.0872243	69	0.274074	0.854757	0.724018	0.915823	0.737703
GO_POSITIVE_REGULATION_OF_PROTEIN_TYROSINE_KINASE_ACTIVITY	57	0.492312	1.5058	0.0182461	0.108547	0.0876126	48	0.456489	1.3351	0.0933661	0.307129	0.247395
GO_MONOSACCHARIDE_METABOLIC_PROCESS	263	-0.271752	-1.24034	0.0182573	0.108547	0.0876126	236	0.219086	0.764392	0.932049	1	0.805508
GO_POSITIVE_REGULATION_OF_T_CELL_CYTOKINE_PRODUCTION	18	0.666556	1.61077	0.0182699	0.108547	0.0876126	16	0.650128	1.55683	0.0318379	0.162164	0.130625
GO_CELL_CELL_JUNCTION_ORGANIZATION	190	0.390929	1.38748	0.0183233	0.108734	0.0877635	150	0.404261	1.36563	0.0240334	0.135793	0.109382
GO_POSITIVE_REGULATION_OF_CYTOKINE_PRODUCTION_INVOLVED_IN_INFLAMMATORY_RESPONSE	19	0.637247	1.54939	0.0183844	0.108905	0.0879012	17	0.530505	1.28898	0.158798	0.423385	0.34104
GO_NUCLEOSIDE_TRIPHOSPHATE_METABOLIC_PROCESS	102	-0.325878	-1.3269	0.018398	0.108905	0.0879012	98	-0.244301	-1.06628	0.277108	0.582543	0.469243
GO_EXPORT_ACROSS_PLASMA_MEMBRANE	54	-0.404194	-1.45501	0.0184179	0.108905	0.0879012	41	-0.25703	-0.931645	0.567961	0.822151	0.662249
GO_POSITIVE_REGULATION_OF_TELOMERE_CAPPING	17	0.664319	1.58589	0.0184959	0.109236	0.0881686	17	0.403043	0.979282	0.516452	0.79624	0.641378
GO_REGULATION_OF_CELL_SUBSTRATE_ADHESION	203	0.377049	1.34687	0.0185387	0.109359	0.0882674	181	0.42938	1.47885	0.00366585	0.0394036	0.0317399
GO_SECOND_MESSENGER_MEDIATED_SIGNALING	388	0.351191	1.29897	0.0185848	0.109362	0.0882705	315	0.393629	1.3945	0.00226067	0.0291318	0.0234659
GO_POSITIVE_REGULATION_OF_MUSCLE_CELL_DIFFERENTIATION	84	0.448609	1.45565	0.0186104	0.109362	0.0882705	71	0.291132	0.909867	0.653625	0.875274	0.70504
GO_REGULATION_OF_SUPRAMOLECULAR_FIBER_ORGANIZATION	346	0.350409	1.29052	0.0186143	0.109362	0.0882705	318	0.351697	1.24573	0.0391174	0.182402	0.146926
GO_HYALURONAN_METABOLIC_PROCESS	36	0.554255	1.58326	0.0186275	0.109362	0.0882705	32	0.534342	1.47943	0.0506494	0.214559	0.172829
GO_REGULATION_OF_OSSIFICATION	189	0.384782	1.36474	0.0188053	0.110276	0.0890076	164	0.540812	1.84509	3.65864e-07	2.83948e-05	2.28722e-05
GO_NEGATIVE_REGULATION_OF_CELL_DEVELOPMENT	294	0.359199	1.31181	0.0188679	0.110512	0.0891985	243	0.442846	1.54813	0.000180349	0.00482936	0.00389009
GO_REGULATION_OF_VIRAL_TRANSCRIPTION	64	0.473217	1.479	0.0190355	0.111362	0.0898848	59	0.222425	0.676711	0.927907	1	0.805508
GO_SIGNAL_TRANSDUCTION_BY_P53_CLASS_MEDIATOR	260	0.370953	1.34185	0.0191083	0.111656	0.090122	251	0.309703	1.08365	0.288462	0.595521	0.479697
GO_EMBRYO_IMPLANTATION	49	0.514088	1.54097	0.0191495	0.111766	0.0902102	42	0.512484	1.47572	0.0288221	0.15083	0.121495
GO_ASTROCYTE_DEVELOPMENT	40	0.542184	1.56954	0.0194454	0.113298	0.0914468	30	0.590925	1.61653	0.00732241	0.0647284	0.0521393
GO_REGULATION_OF_CENTROSOME_CYCLE	57	0.480772	1.4705	0.0194805	0.113298	0.0914468	54	0.303647	0.909238	0.62114	0.853858	0.687789
GO_RESPONSE_TO_GAMMA_RADIATION	55	0.476148	1.44915	0.0194805	0.113298	0.0914468	55	0.322622	0.969766	0.53184	0.803727	0.647409
GO_RESPONSE_TO_CAFFEINE	17	-0.609848	-1.65769	0.0195069	0.113318	0.0914636	15	-0.328685	-0.917217	0.577287	0.825226	0.664726
GO_PLACENTA_DEVELOPMENT	139	0.416685	1.42913	0.0196265	0.11388	0.0919166	111	0.458513	1.51559	0.00821695	0.0692917	0.0558151
GO_TRANSFORMING_GROWTH_FACTOR_BETA_PRODUCTION	35	0.55647	1.58441	0.0198031	0.11477	0.0926353	30	0.337611	0.923568	0.576471	0.825151	0.664666
GO_POSITIVE_REGULATION_OF_TELOMERASE_ACTIVITY	36	0.551779	1.57618	0.0199347	0.115375	0.0931238	34	0.374105	1.04326	0.412145	0.721411	0.581102
GO_CYTOKINE_PRODUCTION_INVOLVED_IN_INFLAMMATORY_RESPONSE	46	0.516333	1.52863	0.019954	0.115375	0.0931238	39	0.493124	1.39901	0.056962	0.229467	0.184837
GO_MUSCLE_HYPERTROPHY_IN_RESPONSE_TO_STRESS	21	-0.550263	-1.60269	0.0201721	0.1165	0.0940319	19	-0.308281	-0.899027	0.588652	0.833985	0.671782
GO_NEGATIVE_REGULATION_OF_SPROUTING_ANGIOGENESIS	27	0.587408	1.56678	0.0202069	0.116565	0.0940843	27	-0.286148	-0.913607	0.585366	0.831366	0.669672
GO_REGULATION_OF_ACTIN_CYTOSKELETON_REORGANIZATION	38	0.535161	1.54389	0.0205653	0.11845	0.0956052	37	0.427732	1.1963	0.218629	0.508455	0.409565
GO_ORGANIC_ACID_BIOSYNTHETIC_PROCESS	321	-0.254197	-1.1951	0.0205812	0.11845	0.0956052	255	0.257627	0.902055	0.715587	0.911555	0.734265
GO_VASCULAR_ENDOTHELIAL_GROWTH_FACTOR_PRODUCTION	36	0.550134	1.57149	0.021024	0.120755	0.0974659	28	0.461308	1.24262	0.193634	0.474592	0.382287
GO_REGULATION_OF_CELL_MORPHOGENESIS_INVOLVED_IN_DIFFERENTIATION	289	0.359984	1.31263	0.0210305	0.120755	0.0974659	250	0.445955	1.56053	0.000222987	0.00549956	0.00442994
GO_PROTEIN_TARGETING_TO_MEMBRANE	186	0.386177	1.3641	0.0211581	0.12124	0.0978571	179	0.340785	1.17209	0.172308	0.443257	0.357047
GO_T_HELPER_17_CELL_LINEAGE_COMMITMENT	12	0.717633	1.57229	0.0211639	0.12124	0.0978571	NA	NA	NA	NA	NA	NA
GO_MONONUCLEAR_CELL_DIFFERENTIATION	35	0.555569	1.58184	0.0211882	0.12124	0.0978571	32	0.487482	1.34969	0.105195	0.330829	0.266485
GO_NEUTRAL_LIPID_METABOLIC_PROCESS	117	-0.325667	-1.37796	0.021389	0.122247	0.0986705	85	-0.195129	-0.826596	0.90991	1	0.805508
GO_REGULATION_OF_TRANSLATIONAL_FIDELITY	19	-0.584714	-1.65571	0.0214229	0.122292	0.0987069	19	-0.28952	-0.844313	0.64539	0.868319	0.699438
GO_TISSUE_REGENERATION	67	0.479083	1.51033	0.0214737	0.122292	0.0987069	56	0.490828	1.47971	0.017585	0.112934	0.0909692
GO_DIET_INDUCED_THERMOGENESIS	11	0.722547	1.55882	0.0214955	0.122292	0.0987069	NA	NA	NA	NA	NA	NA
GO_POSITIVE_REGULATION_OF_OSTEOBLAST_PROLIFERATION	11	0.722462	1.55864	0.0214955	0.122292	0.0987069	10	0.704167	1.53535	0.0447761	0.19848	0.159877
GO_MODULATION_OF_PROCESS_OF_OTHER_ORGANISM	94	0.437062	1.44358	0.0216346	0.122943	0.099232	84	0.213052	0.682504	0.937008	1	0.805508
GO_RESPONSE_TO_EPINEPHRINE	16	-0.605611	-1.62967	0.0217418	0.123411	0.0996096	14	-0.320084	-0.888481	0.610429	0.84587	0.681355
GO_CORPUS_CALLOSUM_DEVELOPMENT	20	0.621004	1.54202	0.0218341	0.123652	0.0998039	18	0.516754	1.26916	0.190743	0.470124	0.378689
GO_REGULATION_OF_TOLL_LIKE_RECEPTOR_4_SIGNALING_PATHWAY	20	0.617385	1.53303	0.0218341	0.123652	0.0998039	16	0.349046	0.835844	0.693198	0.896575	0.722199
GO_FEMALE_GAMETE_GENERATION	124	0.423181	1.43816	0.02194	0.12411	0.100174	88	0.446178	1.44218	0.0274036	0.144564	0.116447
GO_HOMOLOGOUS_RECOMBINATION	46	0.507994	1.50394	0.0220476	0.124576	0.10055	31	0.311022	0.856989	0.671001	0.886473	0.714061
GO_MITOCHONDRIAL_RESPIRATORY_CHAIN_COMPLEX_III_ASSEMBLY	10	-0.692373	-1.6256	0.0221582	0.124951	0.100853	10	-0.382158	-0.935739	0.545181	0.811975	0.654053
GO_POSITIVE_REGULATION_OF_HEART_CONTRACTION	37	-0.453599	-1.51625	0.0221643	0.124951	0.100853	30	0.246968	0.675602	0.887582	0.998572	0.804357
GO_NEGATIVE_REGULATION_OF_T_CELL_MEDIATED_IMMUNITY	17	0.64698	1.54449	0.0222552	0.125114	0.100985	14	0.568642	1.3205	0.122781	0.362915	0.292331
GO_IMIDAZOLE_CONTAINING_COMPOUND_METABOLIC_PROCESS	12	-0.667275	-1.68856	0.0222675	0.125114	0.100985	NA	NA	NA	NA	NA	NA
GO_POSITIVE_REGULATION_OF_T_CELL_MEDIATED_CYTOTOXICITY	19	0.631919	1.53644	0.0222883	0.125114	0.100985	16	0.502662	1.2037	0.231548	0.525622	0.423393
GO_MUCOPOLYSACCHARIDE_METABOLIC_PROCESS	108	0.43108	1.44101	0.0222941	0.125114	0.100985	97	0.502237	1.63717	0.00140108	0.0211735	0.0170554
GO_POSITIVE_REGULATION_OF_INTERLEUKIN_17_PRODUCTION	16	0.663955	1.57443	0.0223547	0.125171	0.10103	11	0.618557	1.3666	0.125749	0.368054	0.296471
GO_REGULATION_OF_MEMBRANE_INVAGINATION	16	0.665303	1.57763	0.0223547	0.125171	0.10103	14	0.489252	1.13614	0.318047	0.629904	0.507393
GO_REGULATION_OF_CELL_AGING	47	0.51716	1.5423	0.0223988	0.125276	0.101115	43	-0.178884	-0.668976	0.975845	1	0.805508
GO_POSITIVE_REGULATION_OF_FIBROBLAST_PROLIFERATION	47	0.505412	1.50726	0.0224274	0.125296	0.101131	41	0.488936	1.40149	0.0628141	0.241702	0.194693
GO_REGULATION_OF_APOPTOTIC_SIGNALING_PATHWAY	385	0.346071	1.28023	0.0225179	0.12554	0.101328	352	0.320666	1.14123	0.151	0.412517	0.332286
GO_PROTEIN_HOMOOLIGOMERIZATION	160	-0.294949	-1.30498	0.0225475	0.12554	0.101328	130	-0.272009	-1.24091	0.040052	0.184505	0.14862
GO_REGULATION_OF_STEROL_TRANSPORT	47	-0.408452	-1.43263	0.0225565	0.12554	0.101328	35	-0.278175	-0.965184	0.5	0.786229	0.633314
GO_CARDIAC_MUSCLE_FIBER_DEVELOPMENT	10	-0.692245	-1.6253	0.0225723	0.12554	0.101328	10	0.404585	0.882145	0.623881	0.854663	0.688438
GO_POSITIVE_REGULATION_OF_TISSUE_REMODELING	30	0.568613	1.56322	0.0227052	0.126137	0.10181	26	0.526616	1.39243	0.0881175	0.296684	0.238981
GO_MODULATION_BY_HOST_OF_SYMBIONT_PROCESS	58	0.488138	1.49878	0.0228097	0.126576	0.102164	50	0.237831	0.701259	0.902795	1	0.805508
GO_FIBROBLAST_PROLIFERATION	79	0.451847	1.45686	0.0228755	0.126799	0.102344	72	0.449197	1.40285	0.034642	0.169996	0.136933
GO_AMYLOID_BETA_CLEARANCE	34	0.551216	1.55542	0.0229472	0.127055	0.102551	30	0.416756	1.14007	0.30719	0.616398	0.496514
GO_REGULATION_OF_LIPOPROTEIN_METABOLIC_PROCESS	15	-0.610451	-1.62815	0.0230067	0.127242	0.102702	12	0.324404	0.727157	0.795764	0.949649	0.76495
GO_CELLULAR_RESPONSE_TO_AMYLOID_BETA	37	0.519383	1.49117	0.0230665	0.127431	0.102854	36	0.486253	1.36519	0.0913771	0.3032	0.24423
GO_REGULATION_OF_MEIOTIC_CELL_CYCLE	45	0.503425	1.48296	0.0230978	0.127462	0.102879	31	0.343914	0.94762	0.552666	0.814219	0.65586
GO_POSITIVE_REGULATION_OF_GLUCONEOGENESIS	13	-0.658911	-1.71265	0.0233166	0.128526	0.103739	13	-0.271158	-0.73634	0.794562	0.949204	0.764591
GO_PROTEIN_DNA_COMPLEX_SUBUNIT_ORGANIZATION	222	0.381633	1.37138	0.0233701	0.128678	0.103861	197	0.280247	0.96972	0.561798	0.819018	0.659725
GO_REGULATION_OF_CELL_SIZE	171	0.389385	1.36428	0.0235162	0.129339	0.104395	153	0.388828	1.31635	0.0458333	0.201218	0.162083
GO_NEURON_PROJECTION_EXTENSION	162	0.396554	1.38136	0.023569	0.129366	0.104416	134	0.420581	1.40857	0.0170231	0.110435	0.0889559
GO_EMBRYONIC_PLACENTA_DEVELOPMENT	81	0.444769	1.43812	0.0235732	0.129366	0.104416	66	0.490125	1.51966	0.0124641	0.0906311	0.0730041
GO_INTRINSIC_APOPTOTIC_SIGNALING_PATHWAY_BY_P53_CLASS_MEDIATOR	76	0.448337	1.43764	0.0237203	0.129887	0.104837	73	0.403685	1.26399	0.11534	0.349093	0.281197
GO_DETECTION_OF_STIMULUS	213	0.371942	1.33559	0.0237325	0.129887	0.104837	147	0.421564	1.42538	0.0193933	0.120563	0.0971147
GO_POSITIVE_REGULATION_OF_CALCIUM_ION_TRANSPORT_INTO_CYTOSOL	47	0.505066	1.50623	0.0237467	0.129887	0.104837	42	0.453098	1.30471	0.121554	0.360788	0.290617
GO_CELL_CYCLE_ARREST	214	0.374153	1.34309	0.0237838	0.129946	0.104885	202	0.311728	1.08039	0.32314	0.637242	0.513304
GO_PHOSPHOLIPASE_C_ACTIVATING_G_PROTEIN_COUPLED_RECEPTOR_SIGNALING_PATHWAY	75	0.451619	1.4416	0.0238693	0.130134	0.105036	49	0.501555	1.47593	0.0218978	0.129113	0.104002
GO_POSITIVE_REGULATION_OF_GLIAL_CELL_DIFFERENTIATION	37	0.552428	1.58605	0.0238962	0.130134	0.105036	33	0.533368	1.48302	0.0402597	0.18495	0.148979
GO_NEGATIVE_REGULATION_OF_MAST_CELL_ACTIVATION	11	0.730712	1.57643	0.0239617	0.130134	0.105036	10	0.586588	1.27898	0.195522	0.475716	0.383193
GO_NEGATIVE_REGULATION_OF_MONOOXYGENASE_ACTIVITY	11	0.730932	1.57691	0.0239617	0.130134	0.105036	NA	NA	NA	NA	NA	NA
GO_T_CELL_EXTRAVASATION	11	0.73107	1.57721	0.0239617	0.130134	0.105036	11	0.469581	1.03746	0.446108	0.746611	0.601401
GO_CENTRAL_NERVOUS_SYSTEM_NEURON_AXONOGENESIS	33	0.553309	1.54501	0.0239754	0.130134	0.105036	31	0.587093	1.61768	0.0128991	0.0923669	0.0744023
GO_MITOCHONDRIAL_PROTEIN_PROCESSING	13	-0.658363	-1.71123	0.024142	0.130894	0.10565	13	-0.545852	-1.48228	0.060423	0.23567	0.189834
GO_MONOCYTE_CHEMOTACTIC_PROTEIN_1_PRODUCTION	17	0.655286	1.56432	0.0242445	0.131307	0.105983	16	0.596586	1.42862	0.0723589	0.262961	0.211818
GO_POSITIVE_REGULATION_OF_SMALL_MOLECULE_METABOLIC_PROCESS	134	-0.296536	-1.26605	0.0242926	0.131424	0.106077	119	0.221992	0.738911	0.906083	1	0.805508
GO_T_HELPER_17_TYPE_IMMUNE_RESPONSE	30	0.562987	1.54776	0.0244686	0.132232	0.106729	23	0.554206	1.42519	0.0652174	0.247826	0.199626
GO_MACROPHAGE_DIFFERENTIATION	42	0.510387	1.49294	0.0245672	0.13262	0.107043	40	0.475849	1.35722	0.0831234	0.285627	0.230075
GO_POSITIVE_REGULATION_OF_MITOCHONDRIAL_TRANSLATION	17	-0.600067	-1.6311	0.0245957	0.132629	0.10705	17	-0.620718	-1.81882	0.00275054	0.0334966	0.0269818
GO_NEURON_PROJECTION_REGENERATION	54	0.478595	1.45904	0.0246433	0.132742	0.107141	43	0.48958	1.40889	0.0528302	0.220318	0.177468
GO_REGULATION_OF_PROTEIN_POLYMERIZATION	216	0.374116	1.34386	0.0248112	0.133391	0.107665	195	0.304173	1.05264	0.388151	0.701122	0.564759
GO_POSITIVE_REGULATION_OF_SKELETAL_MUSCLE_TISSUE_DEVELOPMENT	22	0.605702	1.53161	0.0248175	0.133391	0.107665	22	0.318138	0.80869	0.720222	0.913797	0.736071
GO_EXTRINSIC_APOPTOTIC_SIGNALING_PATHWAY	214	0.373445	1.34055	0.0248649	0.133501	0.107753	194	0.395512	1.36818	0.0229576	0.132176	0.106469
GO_INTERACTION_WITH_SYMBIONT	78	0.446854	1.43702	0.0249688	0.133856	0.10804	62	-0.322348	-1.26743	0.123288	0.363439	0.292753
GO_POSITIVE_REGULATION_OF_BONE_RESORPTION	18	0.653296	1.57872	0.0250261	0.133856	0.10804	17	0.529189	1.28578	0.158798	0.423385	0.34104
GO_SKELETAL_MUSCLE_CELL_DIFFERENTIATION	62	0.473849	1.47169	0.0250454	0.133856	0.10804	60	0.507721	1.54796	0.00780815	0.066829	0.0538313
GO_PURINE_CONTAINING_COMPOUND_TRANSMEMBRANE_TRANSPORT	10	-0.6829	-1.60336	0.0250573	0.133856	0.10804	NA	NA	NA	NA	NA	NA
GO_REGULATION_OF_TELOMERASE_ACTIVITY	48	0.498938	1.48968	0.025066	0.133856	0.10804	44	0.3522	1.01607	0.462312	0.759571	0.611841
GO_REGULATION_OF_PHOSPHOLIPASE_ACTIVITY	66	0.458301	1.44545	0.0251256	0.13403	0.108181	55	0.382737	1.15047	0.266509	0.571323	0.460206
GO_REGULATION_OF_GLIAL_CELL_PROLIFERATION	29	0.574401	1.56815	0.0253429	0.135044	0.108999	23	0.545934	1.40391	0.0747283	0.267329	0.215335
GO_T_CELL_APOPTOTIC_PROCESS	41	0.510461	1.49198	0.0255034	0.135753	0.109572	39	0.374412	1.06222	0.391139	0.704415	0.567412
GO_POSITIVE_REGULATION_OF_CHROMOSOME_SEGREGATION	33	0.549462	1.53427	0.0256432	0.136344	0.110048	33	0.341494	0.949519	0.551948	0.813968	0.655658
GO_ETHANOL_METABOLIC_PROCESS	14	-0.635771	-1.67105	0.0256693	0.136344	0.110048	10	0.547462	1.19367	0.271642	0.577621	0.465278
GO_ORGANIC_ACID_TRANSPORT	305	-0.259894	-1.1976	0.0257221	0.136374	0.110072	216	0.319853	1.11244	0.243902	0.543014	0.437402
GO_REGULATION_OF_SUPEROXIDE_METABOLIC_PROCESS	35	0.525429	1.49602	0.0257802	0.136374	0.110072	30	0.478323	1.3085	0.134641	0.382931	0.308454
GO_REPLICATION_FORK_PROCESSING	35	0.524054	1.49211	0.0257802	0.136374	0.110072	34	0.275365	0.767904	0.802326	0.95384	0.768326
GO_POSTSYNAPSE_ORGANIZATION	163	0.394306	1.37459	0.0258137	0.136374	0.110072	130	0.49334	1.65116	0.000457245	0.00930544	0.00749561
GO_OOCYTE_DIFFERENTIATION	45	0.501175	1.47633	0.0258152	0.136374	0.110072	32	0.311595	0.862711	0.67013	0.885603	0.71336
GO_CORTICAL_CYTOSKELETON_ORGANIZATION	60	0.462969	1.42507	0.0258398	0.136374	0.110072	56	0.488145	1.47162	0.0235571	0.134164	0.10807
GO_REGULATION_OF_TUBULIN_DEACETYLATION	10	-0.679547	-1.59549	0.0258856	0.13647	0.11015	NA	NA	NA	NA	NA	NA
GO_CYTOSOLIC_CALCIUM_ION_TRANSPORT	160	0.394686	1.37032	0.0259887	0.136723	0.110354	134	0.435184	1.45747	0.00893593	0.072549	0.0584388
GO_POSITIVE_REGULATION_OF_STRESS_ACTIVATED_PROTEIN_KINASE_SIGNALING_CASCADE	157	0.397878	1.37982	0.0259887	0.136723	0.110354	142	0.440928	1.48588	0.00425437	0.0435812	0.035105
GO_REGULATION_OF_COLLATERAL_SPROUTING	17	0.649549	1.55063	0.0260916	0.137119	0.110674	15	0.625891	1.47666	0.0554745	0.226078	0.182108
GO_REGULATION_OF_TYPE_I_INTERFERON_MEDIATED_SIGNALING_PATHWAY	33	0.537759	1.50159	0.0261348	0.137201	0.11074	32	0.419509	1.16149	0.284416	0.58986	0.475137
GO_TRIGLYCERIDE_BIOSYNTHETIC_PROCESS	36	-0.449157	-1.49612	0.0262956	0.137859	0.111271	31	-0.383946	-1.28798	0.137339	0.386709	0.311497
GO_CELL_AGING	101	0.430034	1.4207	0.0263158	0.137859	0.111271	98	0.362817	1.18579	0.181719	0.455941	0.367264
GO_REGULATION_OF_LIPOPROTEIN_LIPASE_ACTIVITY	20	-0.544132	-1.55613	0.0263847	0.138074	0.111445	12	-0.543764	-1.44725	0.0821114	0.284406	0.229091
GO_ASTROCYTE_DIFFERENTIATION	74	0.449263	1.43267	0.0264484	0.138262	0.111596	59	0.549566	1.67201	0.00176183	0.0244463	0.0196917
GO_CELLULAR_SENESCENCE	65	0.465534	1.4615	0.0264817	0.13829	0.111619	61	0.270197	0.82671	0.752326	0.927294	0.746943
GO_NEUROEPITHELIAL_CELL_DIFFERENTIATION	48	0.506097	1.51106	0.0265623	0.138565	0.111841	38	0.382693	1.07448	0.377577	0.69019	0.555954
GO_POSITIVE_REGULATION_OF_INTERFERON_BETA_PRODUCTION	30	0.558449	1.53528	0.0266729	0.138996	0.112189	30	0.329695	0.901912	0.605229	0.843567	0.6795
GO_POSITIVE_REGULATION_OF_B_CELL_DIFFERENTIATION	13	0.704054	1.57369	0.0267296	0.139145	0.112309	12	0.651064	1.45937	0.0544629	0.224268	0.180649
GO_POSITIVE_REGULATION_OF_INTRACELLULAR_PROTEIN_TRANSPORT	174	0.385165	1.3496	0.0268456	0.139603	0.112679	167	0.282775	0.967927	0.548554	0.81336	0.655168
GO_POSITIVE_REGULATION_OF_MONOCYTE_CHEMOTACTIC_PROTEIN_1_PRODUCTION	10	0.725697	1.53204	0.0271132	0.140847	0.113683	10	0.620321	1.35253	0.147761	0.407344	0.328119
GO_DNA_DEPENDENT_DNA_REPLICATION	147	0.39847	1.37487	0.0272109	0.141206	0.113973	139	0.31194	1.04854	0.381053	0.694049	0.559062
GO_CHONDROCYTE_DEVELOPMENT	31	0.550134	1.51846	0.0275482	0.142712	0.115189	29	0.76568	2.08144	1.13077e-06	7.84511e-05	6.3193e-05
GO_URONIC_ACID_METABOLIC_PROCESS	12	-0.655175	-1.65794	0.0275587	0.142712	0.115189	NA	NA	NA	NA	NA	NA
GO_COTRANSLATIONAL_PROTEIN_TARGETING_TO_MEMBRANE	97	0.430364	1.41929	0.0276442	0.142966	0.115393	96	0.472573	1.53902	0.00694431	0.062462	0.0503136
GO_POSITIVE_REGULATION_OF_RESPONSE_TO_CYTOKINE_STIMULUS	55	0.484619	1.47493	0.0276652	0.142966	0.115393	50	0.472657	1.39366	0.0583232	0.230693	0.185825
GO_POSITIVE_REGULATION_OF_CELL_CYCLE_PHASE_TRANSITION	90	0.428644	1.40893	0.0278114	0.143422	0.115762	84	0.408614	1.30898	0.0708661	0.260722	0.210014
GO_REGULATION_OF_PROTEIN_TYROSINE_KINASE_ACTIVITY	90	0.429352	1.41126	0.0278114	0.143422	0.115762	79	0.432181	1.37142	0.0397727	0.183658	0.147938
GO_PODOSOME_ASSEMBLY	18	0.628022	1.51765	0.0278592	0.14352	0.11584	16	0.55262	1.32333	0.131693	0.377597	0.304158
GO_HOMOLOGOUS_CHROMOSOME_PAIRING_AT_MEIOSIS	33	0.543824	1.51852	0.028145	0.144841	0.116907	16	0.38251	0.915978	0.575977	0.825151	0.664666
GO_GERMINAL_CENTER_FORMATION	13	0.698807	1.56196	0.0283019	0.145197	0.117194	14	0.633674	1.47152	0.0547337	0.22488	0.181143
GO_PRIMARY_AMINO_COMPOUND_METABOLIC_PROCESS	13	0.702952	1.57123	0.0283019	0.145197	0.117194	NA	NA	NA	NA	NA	NA
GO_REGULATION_OF_NEUROTROPHIN_TRK_RECEPTOR_SIGNALING_PATHWAY	13	0.694958	1.55336	0.0283019	0.145197	0.117194	10	-0.573816	-1.40503	0.108434	0.336167	0.270785
GO_CATECHOLAMINE_METABOLIC_PROCESS	43	0.515258	1.51324	0.0283572	0.14533	0.117302	29	0.378471	1.02885	0.439474	0.742291	0.597921
GO_MICROTUBULE_DEPOLYMERIZATION	44	0.494899	1.45545	0.0284939	0.145778	0.117663	39	0.54865	1.55654	0.00833682	0.0694078	0.0559085
GO_NEGATIVE_REGULATION_OF_CELLULAR_RESPONSE_TO_GROWTH_FACTOR_STIMULUS	145	0.398859	1.37514	0.0285063	0.145778	0.117663	131	0.429816	1.44043	0.0123162	0.0906311	0.0730041
GO_INTRINSIC_APOPTOTIC_SIGNALING_PATHWAY_IN_RESPONSE_TO_DNA_DAMAGE_BY_P53_CLASS_MEDIATOR	45	0.494303	1.45609	0.0285326	0.145778	0.117663	43	0.376347	1.08303	0.34717	0.658257	0.530231
GO_PHENOL_CONTAINING_COMPOUND_CATABOLIC_PROCESS	10	0.720358	1.52077	0.0287081	0.146524	0.118265	NA	NA	NA	NA	NA	NA
GO_CELLULAR_RESPONSE_TO_CAFFEINE	10	-0.674918	-1.58462	0.0287847	0.146613	0.118337	NA	NA	NA	NA	NA	NA
GO_POSITIVE_REGULATION_OF_FATTY_ACID_BETA_OXIDATION	10	-0.675445	-1.58586	0.0287847	0.146613	0.118337	NA	NA	NA	NA	NA	NA
GO_ACTIVATION_OF_GTPASE_ACTIVITY	94	0.427626	1.41241	0.0288462	0.146775	0.118468	90	0.357368	1.15979	0.217439	0.507211	0.408562
GO_POSITIVE_REGULATION_OF_DEPHOSPHORYLATION	55	0.48299	1.46998	0.028952	0.147163	0.118781	52	0.359357	1.06792	0.392298	0.704445	0.567436
GO_ORGANOPHOSPHATE_CATABOLIC_PROCESS	134	-0.293949	-1.25501	0.0290094	0.147304	0.118894	119	-0.215373	-0.9779	0.492308	0.784096	0.631596
GO_REGULATION_OF_BONE_DEVELOPMENT	21	0.606774	1.51124	0.0290698	0.147459	0.11902	18	0.665869	1.63539	0.0124322	0.0906311	0.0730041
GO_T_CELL_HOMEOSTASIS	35	0.543538	1.54758	0.0291089	0.147507	0.119058	30	-0.276376	-0.922991	0.544304	0.811582	0.653735
GO_GLYCOPROTEIN_CATABOLIC_PROCESS	23	0.592726	1.50889	0.0291545	0.147587	0.119123	22	0.511658	1.30061	0.149584	0.410241	0.330452
GO_PHOSPHATIDIC_ACID_METABOLIC_PROCESS	45	-0.412211	-1.44737	0.029327	0.148309	0.119706	37	-0.306662	-1.08799	0.296943	0.603776	0.486346
GO_REGULATION_OF_DNA_DAMAGE_RESPONSE_SIGNAL_TRANSDUCTION_BY_P53_CLASS_MEDIATOR	35	0.543355	1.54707	0.0295049	0.149057	0.120309	34	0.395734	1.10358	0.342377	0.654591	0.527278
GO_NEURON_PROJECTION_GUIDANCE	257	0.363413	1.313	0.029724	0.149972	0.121048	213	0.454925	1.57865	0.000203924	0.00524589	0.00422561
GO_REGULATION_OF_ACTIN_FILAMENT_ORGANIZATION	259	0.365142	1.32038	0.0297556	0.149972	0.121048	239	0.34844	1.21666	0.0801217	0.279845	0.225418
GO_REGULATION_OF_DOUBLE_STRAND_BREAK_REPAIR	81	0.440024	1.42278	0.0297767	0.149972	0.121048	73	0.224479	0.702876	0.929642	1	0.805508
GO_REGULATION_OF_T_CELL_APOPTOTIC_PROCESS	27	0.574668	1.5328	0.0299608	0.150746	0.121673	26	0.457355	1.2093	0.224299	0.516633	0.416152
GO_REGULATION_OF_TRANSCRIPTION_INVOLVED_IN_G1_S_TRANSITION_OF_MITOTIC_CELL_CYCLE	34	0.522163	1.47344	0.0300546	0.150995	0.121874	30	0.552449	1.51128	0.0339869	0.168792	0.135963
GO_REGULATION_OF_EPIDERMIS_DEVELOPMENT	71	0.446527	1.41942	0.0300752	0.150995	0.121874	58	0.524012	1.58654	0.00376304	0.0399607	0.0321887
GO_PROTON_TRANSMEMBRANE_TRANSPORT	139	-0.301383	-1.29706	0.0301352	0.150995	0.121874	123	-0.262226	-1.18754	0.135497	0.38465	0.309839
GO_POSITIVE_REGULATION_OF_OLIGODENDROCYTE_DIFFERENTIATION	18	0.642773	1.55329	0.0301715	0.150995	0.121874	16	0.579945	1.38877	0.089725	0.30011	0.241741
GO_NEGATIVE_REGULATION_OF_PRODUCTION_OF_MOLECULAR_MEDIATOR_OF_IMMUNE_RESPONSE	30	0.541754	1.48938	0.0301783	0.150995	0.121874	24	0.543539	1.40919	0.0727763	0.263641	0.212365
GO_EPIDERMAL_CELL_DIFFERENTIATION	174	0.382702	1.34096	0.0302013	0.150995	0.121874	122	0.461246	1.53427	0.00509787	0.0490402	0.0395023
GO_ZYMOGEN_ACTIVATION	51	0.480225	1.44657	0.0302234	0.150995	0.121874	35	0.373	1.04243	0.418605	0.728389	0.586723
GO_POSITIVE_REGULATION_OF_REGULATED_SECRETORY_PATHWAY	50	0.487012	1.46068	0.030303	0.151027	0.121899	40	0.562966	1.6057	0.00784034	0.0668546	0.0538519
GO_SINGLE_STRANDED_VIRAL_RNA_REPLICATION_VIA_DOUBLE_STRANDED_DNA_INTERMEDIATE	12	0.692182	1.51653	0.030303	0.151027	0.121899	11	0.514034	1.13567	0.329341	0.643642	0.518459
GO_REGULATION_OF_STEM_CELL_POPULATION_MAINTENANCE	29	0.550887	1.50396	0.0303448	0.151027	0.121899	25	0.627208	1.64294	0.00407614	0.0425163	0.0342472
GO_SPINDLE_MIDZONE_ASSEMBLY	11	0.714621	1.54172	0.0303514	0.151027	0.121899	10	0.731942	1.59591	0.0223881	0.130087	0.104786
GO_PROTEIN_POLYMERIZATION	283	0.356655	1.29948	0.0304942	0.151585	0.12235	255	0.274215	0.960136	0.59919	0.841398	0.677753
GO_AXONAL_FASCICULATION	20	0.60798	1.50968	0.0305677	0.151798	0.122522	19	0.69475	1.7255	0.00145247	0.021664	0.0174505
GO_NEGATIVE_REGULATION_OF_T_CELL_RECEPTOR_SIGNALING_PATHWAY	22	0.611484	1.54623	0.0306407	0.152009	0.122692	19	0.532845	1.32339	0.144444	0.401098	0.323088
GO_LEUKOCYTE_TETHERING_OR_ROLLING	27	0.563386	1.5027	0.0308123	0.152707	0.123256	20	0.503292	1.25899	0.192201	0.472403	0.380524
GO_PURINERGIC_NUCLEOTIDE_RECEPTOR_SIGNALING_PATHWAY	29	0.566918	1.54772	0.0308798	0.152889	0.123403	25	0.599913	1.57144	0.0101108	0.0793459	0.0639137
GO_MITOCHONDRIAL_CYTOCHROME_C_OXIDASE_ASSEMBLY	19	-0.56291	-1.59397	0.0310304	0.153422	0.123832	20	-0.365993	-1.088	0.359155	0.671821	0.541157
GO_RECEPTOR_MEDIATED_ENDOCYTOSIS	247	0.362437	1.30601	0.0310493	0.153422	0.123832	199	0.418465	1.44847	0.00266047	0.0327756	0.026401
GO_NEGATIVE_REGULATION_OF_INTERFERON_GAMMA_PRODUCTION	31	0.556936	1.53724	0.0310816	0.153429	0.123838	24	0.511619	1.32643	0.133423	0.380791	0.30673
GO_HEMATOPOIETIC_PROGENITOR_CELL_DIFFERENTIATION	165	0.387176	1.35031	0.0314607	0.155146	0.125224	153	0.262583	0.888961	0.721875	0.914881	0.736944
GO_NEURAL_TUBE_DEVELOPMENT	151	0.394727	1.36389	0.0316384	0.155867	0.125806	135	0.422097	1.41507	0.0108989	0.0834551	0.0672238
GO_POSITIVE_REGULATION_OF_RESPONSE_TO_TUMOR_CELL	12	0.689498	1.51065	0.0318979	0.15699	0.126712	NA	NA	NA	NA	NA	NA
GO_REGULATION_OF_OSTEOBLAST_DIFFERENTIATION	114	0.418279	1.40397	0.0319905	0.157226	0.126903	100	0.547231	1.79091	6.09357e-05	0.00205165	0.00165262
GO_INORGANIC_ANION_TRANSMEMBRANE_TRANSPORT	98	-0.32785	-1.32865	0.0320093	0.157226	0.126903	64	0.222065	0.683423	0.927739	1	0.805508
HALLMARK_APICAL_JUNCTION	190	0.347157	1.22162	0.0995624	0.21644	0.127586	167	0.454019	1.54984	0.00084847	0.00370796	0.00163931
GO_CHRONIC_INFLAMMATORY_RESPONSE	18	0.625967	1.51268	0.0322581	0.158135	0.127636	13	0.746787	1.70739	0.00274853	0.0334966	0.0269818
GO_SMOOTH_MUSCLE_CELL_MIGRATION	69	0.45334	1.44011	0.0322581	0.158135	0.127636	66	0.455082	1.41101	0.0358382	0.174022	0.140176
GO_REGULATION_OF_GLIAL_CELL_DIFFERENTIATION	61	0.467025	1.44927	0.0323833	0.15855	0.127971	50	0.494935	1.45935	0.0255164	0.139593	0.112444
GO_G_PROTEIN_COUPLED_GLUTAMATE_RECEPTOR_SIGNALING_PATHWAY	11	-0.67571	-1.63759	0.0324066	0.15855	0.127971	NA	NA	NA	NA	NA	NA
GO_WHITE_FAT_CELL_DIFFERENTIATION	14	-0.622368	-1.63582	0.032484	0.158772	0.12815	12	0.278678	0.624663	0.913767	1	0.805508
GO_CHLORIDE_TRANSPORT	89	-0.333011	-1.33287	0.0326719	0.159533	0.128765	56	-0.335595	-1.31421	0.0841314	0.287277	0.231404
GO_DNA_METHYLATION_INVOLVED_IN_GAMETE_GENERATION	16	0.648133	1.53691	0.0327869	0.15978	0.128964	NA	NA	NA	NA	NA	NA
GO_ENGULFMENT_OF_APOPTOTIC_CELL	16	0.651181	1.54414	0.0327869	0.15978	0.128964	11	0.679923	1.50218	0.0449102	0.198498	0.159892
GO_REGULATION_OF_PHOSPHOLIPASE_C_ACTIVITY	45	0.51043	1.5036	0.0328451	0.159906	0.129066	38	-0.262514	-0.935763	0.539823	0.809116	0.651749
GO_ACTIN_CYTOSKELETON_REORGANIZATION	104	0.415328	1.38272	0.0330969	0.160974	0.129928	95	0.411129	1.34024	0.0502732	0.213942	0.172332
GO_REGULATION_OF_TUBE_SIZE	127	-0.298017	-1.27134	0.0331429	0.16104	0.129982	92	0.351188	1.14449	0.241266	0.539433	0.434518
GO_RESPONSE_TO_FUNGUS	32	0.558483	1.54474	0.03367	0.163412	0.131896	21	0.633508	1.60555	0.0206327	0.125268	0.100905
GO_MALE_MEIOSIS_I	21	0.628334	1.56494	0.0336969	0.163412	0.131896	11	0.362576	0.801051	0.706587	0.905024	0.729004
GO_POSITIVE_CHEMOTAXIS	55	0.467652	1.42329	0.0337662	0.163588	0.132038	43	0.324213	0.933004	0.587421	0.833014	0.671
GO_VIRAL_RNA_GENOME_REPLICATION	26	0.568163	1.50444	0.0338028	0.163606	0.132052	25	0.318752	0.834953	0.692513	0.896575	0.722199
GO_ACTIVATION_OF_MAPK_ACTIVITY	151	0.392105	1.35483	0.0338983	0.163779	0.132192	121	0.38809	1.29166	0.059893	0.234803	0.189136
GO_POSITIVE_REGULATION_OF_WOUND_HEALING	56	0.483108	1.47243	0.0339046	0.163779	0.132192	43	0.483713	1.39201	0.0641509	0.244897	0.197266
GO_NEURON_RECOGNITION	45	0.491819	1.44877	0.0339674	0.163922	0.132308	37	0.573575	1.6042	0.00436108	0.0443764	0.0357455
GO_NEGATIVE_REGULATION_OF_AXONOGENESIS	65	0.450779	1.41518	0.0340479	0.164151	0.132493	55	0.490242	1.47361	0.0247642	0.138118	0.111255
GO_PLASMA_MEMBRANE_FUSION	14	0.674355	1.54324	0.0342146	0.164635	0.132883	NA	NA	NA	NA	NA	NA
GO_T_HELPER_2_CELL_DIFFERENTIATION	14	0.673489	1.54126	0.0342146	0.164635	0.132883	12	0.620711	1.39134	0.0937973	0.307663	0.247825
GO_POSITIVE_REGULATION_OF_CYTOSKELETON_ORGANIZATION	216	0.366613	1.3169	0.03452	0.165842	0.133858	199	0.350359	1.21273	0.110429	0.340051	0.273914
GO_REGULATION_OF_INFLAMMATORY_RESPONSE_TO_ANTIGENIC_STIMULUS	24	0.578756	1.49815	0.0345324	0.165842	0.133858	21	0.634813	1.60885	0.0206327	0.125268	0.100905
GO_VASCULAR_ENDOTHELIAL_GROWTH_FACTOR_RECEPTOR_SIGNALING_PATHWAY	93	0.421692	1.39465	0.0347722	0.166832	0.134657	91	0.484765	1.57538	0.00314622	0.0364334	0.0293474
GO_NEGATIVE_REGULATION_OF_SECRETION	157	0.391172	1.35657	0.0350282	0.167899	0.135517	126	0.35243	1.17361	0.187433	0.463923	0.373694
GO_REGULATION_OF_TELOMERE_CAPPING	26	0.567778	1.50342	0.0352113	0.168613	0.136094	26	0.316766	0.837567	0.692924	0.896575	0.722199
GO_PHOTORECEPTOR_CELL_DIFFERENTIATION	53	0.465513	1.41144	0.0353403	0.169068	0.136461	31	0.374026	1.03059	0.427828	0.733443	0.590794
GO_TUMOR_NECROSIS_FACTOR_SECRETION	36	0.509744	1.45611	0.0354223	0.169297	0.136646	26	0.423761	1.12047	0.333778	0.648134	0.522077
GO_LIPID_LOCALIZATION	375	-0.241992	-1.16062	0.0355023	0.169516	0.136823	285	0.251219	0.887411	0.761809	0.932208	0.750901
GO_CHONDROCYTE_DIFFERENTIATION	102	0.416597	1.37948	0.0357143	0.1702	0.137375	98	0.630374	2.06024	3.21196e-08	3.5018e-06	2.82073e-06
GO_REGULATION_OF_RESPONSE_TO_DNA_DAMAGE_STIMULUS	221	0.362772	1.30352	0.0357143	0.1702	0.137375	208	0.205355	0.711833	0.966326	1	0.805508
GO_REGULATION_OF_CELL_CYCLE_ARREST	97	0.421667	1.39061	0.0360577	0.171672	0.138563	91	0.442762	1.43888	0.0209482	0.126047	0.101532
GO_REGULATION_OF_NEUROBLAST_PROLIFERATION	27	0.555102	1.48061	0.0364146	0.173205	0.1398	22	0.493404	1.2542	0.196676	0.4775	0.38463
GO_REGULATION_OF_CELL_CELL_ADHESION_MEDIATED_BY_INTEGRIN	10	0.714219	1.50781	0.0366826	0.174313	0.140694	11	0.678289	1.49857	0.0464072	0.202766	0.163329
GO_MALE_GAMETE_GENERATION	415	0.334141	1.23753	0.0368475	0.174929	0.141191	308	0.268645	0.950408	0.634538	0.860754	0.693344
GO_EPITHELIAL_TUBE_FORMATION	125	0.410823	1.39536	0.03708	0.175864	0.141946	107	0.429892	1.41686	0.0182992	0.116525	0.093862
GO_POSITIVE_REGULATION_OF_DNA_BIOSYNTHETIC_PROCESS	69	0.447991	1.42312	0.0372208	0.176364	0.14235	64	0.380176	1.17002	0.240093	0.538124	0.433463
GO_REGULATION_OF_EXTRINSIC_APOPTOTIC_SIGNALING_PATHWAY	151	0.389403	1.3455	0.0372881	0.176514	0.142471	135	0.418575	1.40326	0.0158898	0.105755	0.0851866
GO_LONG_CHAIN_FATTY_ACID_METABOLIC_PROCESS	95	-0.321937	-1.30399	0.0376085	0.177861	0.143558	73	0.15804	0.494844	1	1	0.805508
GO_OOGENESIS	78	0.450488	1.44871	0.0382729	0.180625	0.145789	53	0.458514	1.36759	0.0669056	0.25091	0.20211
GO_NEGATIVE_REGULATION_OF_LEUKOCYTE_DEGRANULATION	11	0.703913	1.51862	0.0383387	0.180625	0.145789	NA	NA	NA	NA	NA	NA
GO_POSITIVE_REGULATION_OF_MONOCYTE_DIFFERENTIATION	11	0.702661	1.51592	0.0383387	0.180625	0.145789	11	0.582964	1.28796	0.178144	0.449529	0.362099
GO_REGULATION_OF_GAMMA_DELTA_T_CELL_ACTIVATION	11	0.703521	1.51777	0.0383387	0.180625	0.145789	NA	NA	NA	NA	NA	NA
GO_RESPONSE_TO_VITAMIN_D	30	0.527821	1.45108	0.0384088	0.180784	0.145917	26	0.556361	1.47108	0.0493992	0.211073	0.170021
GO_POSITIVE_REGULATION_OF_PATTERN_RECOGNITION_RECEPTOR_SIGNALING_PATHWAY	33	0.526805	1.471	0.0385144	0.181109	0.14618	31	0.555105	1.52954	0.0260078	0.140935	0.113524
GO_REGULATION_OF_DEFENSE_RESPONSE_TO_VIRUS_BY_VIRUS	29	0.541724	1.47894	0.0386207	0.181437	0.146444	28	0.376936	1.01535	0.44695	0.747383	0.602023
GO_REGULATION_OF_MONOOXYGENASE_ACTIVITY	54	0.462401	1.40968	0.0389105	0.182625	0.147404	43	0.351604	1.01183	0.469182	0.76455	0.615851
GO_REGULATION_OF_IMMUNOGLOBULIN_PRODUCTION	59	0.459216	1.40427	0.0390625	0.183165	0.14784	54	0.544909	1.63167	0.00297449	0.0353772	0.0284966
GO_PHENOL_CONTAINING_COMPOUND_BIOSYNTHETIC_PROCESS	37	0.531575	1.52618	0.0391218	0.18327	0.147924	24	0.654956	1.69805	0.00545786	0.0519574	0.0418521
GO_DNA_GEOMETRIC_CHANGE	112	0.408482	1.36844	0.0391924	0.183428	0.148052	107	0.250956	0.827114	0.79225	0.947926	0.763562
GO_DNA_DEPENDENT_DNA_REPLICATION_MAINTENANCE_OF_FIDELITY	44	0.486706	1.43135	0.0393487	0.183986	0.148502	42	0.230872	0.664803	0.926065	1	0.805508
GO_CARDIAC_CONDUCTION	136	-0.290059	-1.23439	0.0394244	0.18405	0.148554	102	0.2648	0.867986	0.735931	0.921275	0.742094
GO_POSITIVE_REGULATION_OF_TUMOR_NECROSIS_FACTOR_SECRETION	26	0.559157	1.48059	0.0394366	0.18405	0.148554	18	0.402387	0.988269	0.489481	0.781759	0.629713
GO_NEGATIVE_REGULATION_OF_NEURON_DIFFERENTIATION	199	0.365579	1.30135	0.0394737	0.18405	0.148554	163	0.461107	1.57129	0.000740433	0.0132439	0.0106681
GO_NEGATIVE_REGULATION_OF_DNA_BINDING	50	0.470186	1.41022	0.0395257	0.184119	0.14861	44	0.385756	1.11288	0.31407	0.625273	0.503662
GO_GAMMA_DELTA_T_CELL_ACTIVATION	18	0.618902	1.49561	0.0395894	0.184243	0.14871	15	0.57203	1.34959	0.112409	0.343199	0.27645
GO_NEGATIVE_REGULATION_OF_NEURON_PROJECTION_DEVELOPMENT	142	0.39177	1.3483	0.0396376	0.184294	0.148751	122	0.453423	1.50825	0.00726543	0.0643489	0.0518336
GO_INFLAMMATORY_RESPONSE_TO_WOUNDING	12	0.685524	1.50194	0.0398724	0.184989	0.149311	12	0.708548	1.58823	0.0156741	0.104776	0.0843982
GO_NEUROTRANSMITTER_CATABOLIC_PROCESS	11	-0.632235	-1.53222	0.0398936	0.184989	0.149311	10	-0.35427	-0.867455	0.620482	0.853722	0.68768
GO_EXTRACELLULAR_REGULATION_OF_SIGNAL_TRANSDUCTION	11	0.702073	1.51465	0.0399361	0.184989	0.149311	10	0.348429	0.759705	0.756716	0.928926	0.748257
GO_POSITIVE_REGULATION_OF_T_CELL_APOPTOTIC_PROCESS	11	0.700924	1.51217	0.0399361	0.184989	0.149311	10	0.476712	1.03941	0.435821	0.739394	0.595588
GO_REGULATION_OF_MICROTUBULE_BASED_PROCESS	217	0.361236	1.29663	0.04	0.185112	0.149411	196	0.372592	1.29019	0.0438776	0.195936	0.157828
GO_POSITIVE_REGULATION_OF_RELEASE_OF_SEQUESTERED_CALCIUM_ION_INTO_CYTOSOL	34	0.528019	1.48997	0.0401037	0.185419	0.149658	31	0.459151	1.26515	0.172952	0.444081	0.357711
HALLMARK_HYPOXIA	198	0.339365	1.19732	0.123497	0.257286	0.151663	180	0.428252	1.47959	0.00473272	0.0107562	0.00475537
GO_CYTOKINESIS	152	0.387668	1.33932	0.0408163	0.188538	0.152176	138	0.288256	0.969949	0.565263	0.820653	0.661043
GO_BONE_TRABECULA_MORPHOGENESIS	13	0.675518	1.50991	0.0408805	0.188659	0.152274	11	0.74627	1.64876	0.0103364	0.0800855	0.0645095
GO_DICARBOXYLIC_ACID_CATABOLIC_PROCESS	14	-0.608855	-1.6003	0.041116	0.189413	0.152883	13	-0.594175	-1.6135	0.0267832	0.142439	0.114736
GO_PROTEIN_IMPORT_INTO_MITOCHONDRIAL_MATRIX	18	-0.566087	-1.56555	0.0411547	0.189413	0.152883	17	-0.559825	-1.6404	0.0139421	0.0962117	0.0774993
GO_ACTIVATION_OF_CYSTEINE_TYPE_ENDOPEPTIDASE_ACTIVITY	15	0.654842	1.53064	0.0411585	0.189413	0.152883	13	0.314474	0.718985	0.830104	0.967655	0.779454
GO_GLYCOPROTEIN_METABOLIC_PROCESS	365	0.339185	1.2512	0.0412797	0.189795	0.15319	323	0.356445	1.26321	0.0310933	0.159079	0.12814
GO_DENDRITIC_SPINE_MORPHOGENESIS	60	0.449369	1.3832	0.0413437	0.189913	0.153286	54	0.512439	1.53444	0.0116544	0.0874844	0.0704694
GO_POSITIVE_REGULATION_OF_APOPTOTIC_SIGNALING_PATHWAY	171	0.377927	1.32414	0.0414334	0.190149	0.153476	162	0.322588	1.09719	0.28972	0.596314	0.480336
GO_MUSCLE_CONTRACTION	324	-0.245239	-1.16379	0.0416168	0.190814	0.154013	282	0.37724	1.33212	0.0115086	0.0871043	0.0701632
GO_CENTRAL_NERVOUS_SYSTEM_PROJECTION_NEURON_AXONOGENESIS	24	0.563625	1.45898	0.0417266	0.191133	0.15427	22	0.603259	1.53345	0.0304709	0.157124	0.126565
GO_NUCLEOSOME_ORGANIZATION	127	0.401659	1.36344	0.0417633	0.191133	0.15427	105	0.287848	0.945414	0.604099	0.843567	0.6795
GO_NLRP3_INFLAMMASOME_COMPLEX_ASSEMBLY	15	0.649698	1.51862	0.0426829	0.195161	0.157522	13	0.501208	1.14592	0.302534	0.611882	0.492876
HALLMARK_SPERMATOGENESIS	103	0.37334	1.23855	0.134045	0.26809	0.158032	74	-0.223923	-0.937095	0.596491	0.681579	0.30133
GO_POSITIVE_REGULATION_OF_PHOSPHOLIPASE_ACTIVITY	56	0.456488	1.39129	0.0429129	0.196032	0.158225	47	0.367575	1.07542	0.375154	0.688809	0.554841
GO_HETEROPHILIC_CELL_CELL_ADHESION_VIA_PLASMA_MEMBRANE_CELL_ADHESION_MOLECULES	41	0.493349	1.44196	0.042953	0.196035	0.158227	31	0.595381	1.64051	0.00917514	0.0737326	0.0593922
GO_REGULATION_OF_DENDRITIC_CELL_DIFFERENTIATION	10	0.707064	1.49271	0.0430622	0.196353	0.158484	10	0.594786	1.29686	0.180597	0.453871	0.365597
GO_ANTERIOR_POSTERIOR_AXIS_SPECIFICATION	36	0.523503	1.49541	0.0431315	0.196488	0.158593	30	-0.249083	-0.831844	0.734177	0.920284	0.741296
GO_CORTICAL_ACTIN_CYTOSKELETON_ORGANIZATION	39	0.494382	1.42534	0.0431849	0.196551	0.158643	36	0.434749	1.22058	0.194337	0.475104	0.3827
GO_NEGATIVE_REGULATION_OF_TUMOR_NECROSIS_FACTOR_MEDIATED_SIGNALING_PATHWAY	15	-0.577608	-1.54056	0.0433526	0.196779	0.158827	12	0.449523	1.00762	0.485628	0.778355	0.626971
GO_PEPTIDYL_TYROSINE_AUTOPHOSPHORYLATION	40	0.492215	1.42488	0.0433604	0.196779	0.158827	35	0.515963	1.44198	0.0529716	0.220379	0.177517
GO_NEGATIVE_REGULATION_OF_CELL_MORPHOGENESIS_INVOLVED_IN_DIFFERENTIATION	91	0.417663	1.37528	0.0434258	0.196779	0.158827	76	0.489189	1.54293	0.00511008	0.0490546	0.0395139
GO_REGULATION_OF_SYMBIOTIC_PROCESS	206	0.363219	1.30058	0.0434311	0.196779	0.158827	187	0.24362	0.840472	0.812692	0.959349	0.772764
GO_REGULATION_OF_DNA_METABOLIC_PROCESS	347	0.339202	1.25022	0.0434333	0.196779	0.158827	313	0.258872	0.916241	0.721163	0.914232	0.736422
GO_RECOMBINATIONAL_REPAIR	133	0.395662	1.35007	0.043578	0.197074	0.159066	119	0.26712	0.889123	0.702241	0.903149	0.727494
GO_REGULATION_OF_CALCIUM_ION_TRANSMEMBRANE_TRANSPORT	133	0.396453	1.35277	0.043578	0.197074	0.159066	114	0.40158	1.33327	0.0406417	0.185542	0.149455
GO_ATP_DEPENDENT_CHROMATIN_REMODELING	72	0.435216	1.38765	0.0436409	0.197179	0.159151	66	0.30396	0.942447	0.590751	0.83412	0.67189
HALLMARK_CHOLESTEROL_HOMEOSTASIS	73	0.390764	1.24358	0.140547	0.270283	0.159325	69	0.376543	1.19285	0.196145	0.29719	0.131389
GO_REGULATION_OF_NUCLEASE_ACTIVITY	22	0.577314	1.45983	0.0437956	0.197698	0.15957	22	0.367744	0.934786	0.558172	0.817142	0.658214
GO_RECEPTOR_SIGNALING_PATHWAY_VIA_STAT	121	0.401702	1.36221	0.0439815	0.198193	0.159969	98	0.413999	1.35306	0.0413493	0.18752	0.151049
GO_SYMPATHETIC_NERVOUS_SYSTEM_DEVELOPMENT	18	0.6127	1.48062	0.0439883	0.198193	0.159969	14	0.677726	1.57382	0.0281065	0.147761	0.119023
GO_SIGNAL_TRANSDUCTION_INVOLVED_IN_G2_DNA_DAMAGE_CHECKPOINT	13	0.671423	1.50075	0.0440252	0.198193	0.159969	13	0.573709	1.31168	0.152012	0.414323	0.33374
GO_VERY_LONG_CHAIN_FATTY_ACID_METABOLIC_PROCESS	33	-0.467917	-1.5299	0.0440695	0.198213	0.159985	20	-0.273573	-0.813261	0.693662	0.896747	0.722337
GO_POSITIVE_REGULATION_OF_LEUKOCYTE_APOPTOTIC_PROCESS	25	0.555102	1.45382	0.0443491	0.19929	0.160854	23	0.527989	1.35777	0.0991848	0.318044	0.256187
GO_MUSCLE_CELL_MIGRATION	82	0.429097	1.39057	0.0444994	0.199784	0.161253	79	0.464719	1.47467	0.0238289	0.135207	0.108911
GO_POSITIVE_REGULATION_OF_NEURON_DIFFERENTIATION	337	0.339727	1.24902	0.0446985	0.20045	0.16179	283	0.423202	1.49369	0.000481073	0.00970411	0.00781673
GO_CELLULAR_RESPONSE_TO_ETHANOL	11	0.697312	1.50438	0.0447284	0.20045	0.16179	11	0.522458	1.15428	0.303892	0.613387	0.494088
GO_NEGATIVE_REGULATION_OF_INTERLEUKIN_2_PRODUCTION	21	0.590197	1.46996	0.0450581	0.201745	0.162836	19	0.628223	1.56027	0.0291667	0.152112	0.122527
HALLMARK_UNFOLDED_PROTEIN_RESPONSE	113	0.363826	1.22046	0.149588	0.277014	0.163293	112	0.378816	1.2584	0.116953	0.194921	0.0861757
GO_REGULATION_OF_SISTER_CHROMATID_COHESION	22	0.57253	1.44773	0.0452555	0.202446	0.163402	21	0.28781	0.729417	0.808803	0.957021	0.770888
GO_COENZYME_A_BIOSYNTHETIC_PROCESS	10	-0.648417	-1.5224	0.0453333	0.202611	0.163535	10	-0.292966	-0.717347	0.819277	0.96221	0.775068
GO_EPITHELIAL_TO_MESENCHYMAL_TRANSITION	134	0.391892	1.3407	0.0455581	0.203433	0.164198	120	0.417036	1.38676	0.0267666	0.142439	0.114736
GO_RESPONSE_TO_INTERFERON_BETA	28	0.534155	1.44214	0.0457698	0.204194	0.164813	26	0.352582	0.932267	0.551402	0.813686	0.655431
GO_PH_REDUCTION	51	0.46417	1.39821	0.0459921	0.205002	0.165465	46	0.343158	0.998905	0.493766	0.785397	0.632643
GO_COLLATERAL_SPROUTING	24	0.554713	1.43592	0.0460432	0.205045	0.1655	22	0.513809	1.30607	0.146814	0.405711	0.326803
GO_POSITIVE_REGULATION_OF_TELOMERE_MAINTENANCE_VIA_TELOMERE_LENGTHENING	37	0.500815	1.43786	0.046133	0.205261	0.165674	37	0.243096	0.679903	0.90815	1	0.805508
GO_G_PROTEIN_COUPLED_PURINERGIC_NUCLEOTIDE_RECEPTOR_SIGNALING_PATHWAY	10	0.701516	1.48099	0.046252	0.205566	0.16592	NA	NA	NA	NA	NA	NA
GO_BLEB_ASSEMBLY	11	0.692958	1.49498	0.0463259	0.205566	0.16592	10	0.604797	1.31868	0.165672	0.43337	0.349083
GO_NEGATIVE_REGULATION_OF_EXTRACELLULAR_MATRIX_ORGANIZATION	11	0.696589	1.50282	0.0463259	0.205566	0.16592	10	0.679019	1.48051	0.0701493	0.259462	0.208998
GO_RELEASE_OF_CYTOCHROME_C_FROM_MITOCHONDRIA	58	0.45494	1.39685	0.0464516	0.20577	0.166085	55	0.363727	1.09332	0.345519	0.656214	0.528585
GO_NEGATIVE_REGULATION_OF_MYELOID_CELL_DIFFERENTIATION	75	0.431574	1.37762	0.0464824	0.20577	0.166085	68	0.413812	1.28776	0.10842	0.336167	0.270785
GO_REGULATION_OF_RAC_PROTEIN_SIGNAL_TRANSDUCTION	18	-0.559241	-1.54661	0.046512	0.20577	0.166085	16	0.349736	0.837497	0.693198	0.896575	0.722199
GO_MYELOID_CELL_HOMEOSTASIS	143	0.386093	1.32938	0.046538	0.20577	0.166085	129	0.204455	0.682983	0.96068	1	0.805508
GO_NEGATIVE_REGULATION_OF_CD4_POSITIVE_ALPHA_BETA_T_CELL_DIFFERENTIATION	20	0.582506	1.44642	0.0465793	0.20577	0.166085	18	0.549088	1.34857	0.126227	0.368384	0.296736
GO_DNA_RECOMBINATION	264	0.352776	1.27776	0.0466596	0.205942	0.166223	228	0.287357	0.999891	0.507099	0.79412	0.63967
GO_FEAR_RESPONSE	33	0.517232	1.44427	0.0467675	0.206079	0.166335	21	0.454295	1.15135	0.29436	0.60039	0.483619
GO_POSITIVE_REGULATION_OF_MITOCHONDRIAL_CALCIUM_ION_CONCENTRATION	11	-0.648733	-1.57221	0.0467739	0.206079	0.166335	11	-0.560629	-1.42474	0.0868263	0.293849	0.236698
GO_RESPONSE_TO_UV	133	0.392251	1.33843	0.0470183	0.206973	0.167055	130	0.353019	1.18152	0.177778	0.449529	0.362099
GO_POSITIVE_REGULATION_OF_RELEASE_OF_CYTOCHROME_C_FROM_MITOCHONDRIA	28	0.532421	1.43746	0.0471567	0.207271	0.167296	27	0.41529	1.10772	0.346561	0.657647	0.52974
GO_DNA_REPLICATION_INITIATION	37	0.521857	1.49828	0.0471784	0.207271	0.167296	34	0.445508	1.24238	0.179587	0.45158	0.363751
GO_CARBOHYDRATE_BIOSYNTHETIC_PROCESS	196	-0.265831	-1.2033	0.0472114	0.207271	0.167296	178	0.296062	1.01638	0.450051	0.749649	0.603848
GO_POSITIVE_REGULATION_OF_MITOCHONDRIAL_OUTER_MEMBRANE_PERMEABILIZATION_INVOLVED_IN_APOPTOTIC_SIGNALING_PATHWAY	35	0.503898	1.43472	0.0474898	0.20823	0.16807	34	0.365639	1.01965	0.453488	0.751958	0.605708
GO_G_PROTEIN_COUPLED_RECEPTOR_SIGNALING_PATHWAY_COUPLED_TO_CYCLIC_NUCLEOTIDE_SECOND_MESSENGER	190	0.368328	1.30726	0.0475138	0.20823	0.16807	126	0.406313	1.35304	0.029819	0.154448	0.124409
GO_REGULATION_OF_WOUND_HEALING	134	0.387942	1.32719	0.047836	0.209457	0.16906	108	0.485245	1.60396	0.00105179	0.0172066	0.01386
GO_RESPONSE_TO_INSECTICIDE	11	0.690793	1.49031	0.0479233	0.209654	0.16922	10	0.486767	1.06133	0.41194	0.721329	0.581036
GO_REGULATION_OF_MICROTUBULE_CYTOSKELETON_ORGANIZATION	184	0.368934	1.30073	0.0480984	0.210235	0.169688	171	0.349495	1.19602	0.143005	0.398248	0.320792
GO_NEGATIVE_REGULATION_OF_TRANSPORT	395	0.333467	1.23464	0.0482546	0.210732	0.170089	338	0.399868	1.42184	0.00133652	0.0205409	0.0165459
GO_NEGATIVE_REGULATION_OF_NERVOUS_SYSTEM_DEVELOPMENT	280	0.34867	1.26983	0.0483193	0.210829	0.170168	226	0.430938	1.49841	0.000538075	0.0106131	0.00854892
GO_RESPONSE_TO_X_RAY	32	0.51796	1.43266	0.0484094	0.211036	0.170335	29	0.443455	1.2055	0.235526	0.531285	0.427954
GO_AMINO_ACID_BETAINE_METABOLIC_PROCESS	17	-0.563615	-1.53201	0.0484602	0.211072	0.170364	13	-0.280737	-0.762352	0.755287	0.928926	0.748257
GO_VASCULAR_PROCESS_IN_CIRCULATORY_SYSTEM	171	-0.274399	-1.22044	0.0485176	0.211137	0.170416	127	0.302116	1.00793	0.492569	0.78424	0.631711
GO_POSTSYNAPTIC_CYTOSKELETON_ORGANIZATION	13	0.669539	1.49654	0.0487421	0.211742	0.170905	NA	NA	NA	NA	NA	NA
GO_PROGRAMMED_CELL_DEATH_INVOLVED_IN_CELL_DEVELOPMENT	13	0.669396	1.49622	0.0487421	0.211742	0.170905	NA	NA	NA	NA	NA	NA
GO_POSITIVE_REGULATION_OF_CELL_SUBSTRATE_ADHESION	117	0.400193	1.34324	0.0488095	0.211807	0.170957	103	0.394719	1.2961	0.0777538	0.274718	0.221288
GO_NEGATIVE_REGULATION_OF_CATION_CHANNEL_ACTIVITY	35	0.502136	1.4297	0.0488467	0.211807	0.170957	29	0.589229	1.60178	0.00968124	0.0768291	0.0618864
GO_MULTICELLULAR_ORGANISMAL_SIGNALING	182	-0.267835	-1.20836	0.048885	0.211807	0.170957	135	0.274431	0.920022	0.658898	0.878851	0.707921
GO_EPITHELIAL_CELL_CELL_ADHESION	16	0.629408	1.49251	0.0491803	0.212802	0.17176	14	0.522635	1.21367	0.22929	0.523128	0.421384
GO_RESPONSE_TO_VITAMIN	83	0.425353	1.38335	0.0492005	0.212802	0.17176	65	0.463601	1.43217	0.0300926	0.155524	0.125276
GO_GENETIC_IMPRINTING	26	0.547394	1.44944	0.0492958	0.213028	0.171943	22	0.403658	1.02608	0.437673	0.740615	0.596572
GO_REGULATION_OF_MYOTUBE_DIFFERENTIATION	56	0.452368	1.37874	0.0494148	0.213311	0.172171	50	0.46433	1.36911	0.0656136	0.248225	0.199947
GO_PHOSPHATIDYLCHOLINE_METABOLIC_PROCESS	78	-0.332659	-1.28644	0.0494471	0.213311	0.172171	59	0.272636	0.829475	0.738372	0.922512	0.743091
GO_MITOPHAGY	25	-0.499306	-1.51966	0.049505	0.213375	0.172223	25	-0.474799	-1.49414	0.0186731	0.1181	0.0951303
GO_POSITIVE_REGULATION_OF_EXOCYTOSIS	84	0.423148	1.37303	0.0496278	0.213564	0.172376	66	0.484348	1.50175	0.0159775	0.106184	0.0855321
GO_POSITIVE_REGULATION_OF_MITOTIC_SISTER_CHROMATID_SEGREGATION	22	0.57114	1.44422	0.049635	0.213564	0.172376	22	0.303243	0.770827	0.770083	0.934591	0.75282
GO_NEGATIVE_REGULATION_OF_RESPONSE_TO_DNA_DAMAGE_STIMULUS	80	0.423842	1.36871	0.0496894	0.213613	0.172415	73	0.231333	0.724335	0.904268	1	0.805508
GO_EATING_BEHAVIOR	18	0.610901	1.47627	0.0498534	0.214101	0.172809	13	0.677042	1.54793	0.0342772	0.169681	0.13668
GO_MUSCLE_FILAMENT_SLIDING	39	0.487587	1.40575	0.0499325	0.214101	0.172809	38	0.553034	1.55274	0.00734756	0.0648256	0.0522175
GO_RUFFLE_ASSEMBLY	42	0.484443	1.41704	0.0499325	0.214101	0.172809	41	0.324889	0.931268	0.576633	0.825151	0.664666
GO_REGULATION_OF_B_CELL_MEDIATED_IMMUNITY	50	0.463726	1.39084	0.0500659	0.214488	0.173121	42	0.52782	1.51988	0.0192454	0.120213	0.0968325
GO_FIBROBLAST_GROWTH_FACTOR_RECEPTOR_SIGNALING_PATHWAY	100	0.407141	1.3435	0.0503597	0.21556	0.173987	82	0.342943	1.09465	0.313836	0.625078	0.503505
GO_MULTI_ORGANISM_CELLULAR_PROCESS	17	0.617211	1.47343	0.0504451	0.21574	0.174132	17	0.615661	1.49589	0.0486409	0.208741	0.168143
GO_POSITIVE_REGULATION_OF_AXONOGENESIS	82	0.425419	1.37865	0.0506799	0.216557	0.174791	74	0.437016	1.3715	0.0460299	0.201733	0.162497
GO_POSTSYNAPTIC_SIGNAL_TRANSDUCTION	31	0.522255	1.44151	0.0509642	0.217541	0.175586	19	0.49006	1.21713	0.226389	0.519356	0.418345
GO_MITOTIC_NUCLEAR_ENVELOPE_DISASSEMBLY	12	0.674348	1.47746	0.0510367	0.217541	0.175586	12	0.498411	1.1172	0.366112	0.678166	0.546268
GO_REGULATION_OF_SMALL_GTPASE_MEDIATED_SIGNAL_TRANSDUCTION	315	0.338612	1.24161	0.0510417	0.217541	0.175586	288	0.366816	1.29644	0.0221106	0.129468	0.104288
GO_NEURON_DEATH	331	0.336268	1.23409	0.0512017	0.218036	0.175985	289	0.331155	1.17051	0.119598	0.357096	0.287644
GO_MHC_CLASS_II_BIOSYNTHETIC_PROCESS	14	0.655305	1.49964	0.0513219	0.21836	0.176247	12	0.511854	1.14733	0.325265	0.639771	0.515341
GO_NEURON_PROJECTION_ORGANIZATION	88	0.417685	1.36622	0.0514706	0.218805	0.176606	79	0.462054	1.46621	0.0254952	0.139593	0.112444
GO_POSITIVE_REGULATION_OF_NEURON_DEATH	91	0.412171	1.3572	0.0518697	0.220313	0.177823	83	0.444283	1.42079	0.0258427	0.140539	0.113205
GO_RESPONSE_TO_IONIZING_RADIATION	143	0.383384	1.32005	0.0522134	0.221566	0.178835	133	0.334791	1.12306	0.255544	0.55662	0.448362
GO_REPRODUCTIVE_SYSTEM_DEVELOPMENT	382	0.330738	1.22291	0.0522541	0.221566	0.178835	316	0.407521	1.44218	0.000686574	0.0125252	0.0100891
GO_POSITIVE_REGULATION_OF_INTERFERON_ALPHA_PRODUCTION	20	0.581063	1.44284	0.0524017	0.222003	0.179187	20	0.34898	0.872978	0.647632	0.870161	0.700922
GO_CELL_JUNCTION_MAINTENANCE	32	0.512688	1.41808	0.0525588	0.222304	0.17943	24	0.44781	1.161	0.289757	0.596314	0.480336
GO_REGULATION_OF_SUBSTRATE_ADHESION_DEPENDENT_CELL_SPREADING	51	0.455855	1.37316	0.0525624	0.222304	0.17943	45	0.438067	1.27247	0.142322	0.396648	0.319503
GO_LACTATE_METABOLIC_PROCESS	13	-0.618284	-1.60705	0.0526695	0.222567	0.179642	13	-0.480697	-1.30535	0.18429	0.459621	0.370228
GO_MACROPHAGE_APOPTOTIC_PROCESS	11	0.682758	1.47298	0.0527157	0.222572	0.179646	11	0.326285	0.720871	0.799401	0.952748	0.767446
GO_REGULATION_OF_INTRINSIC_APOPTOTIC_SIGNALING_PATHWAY_IN_RESPONSE_TO_DNA_DAMAGE_BY_P53_CLASS_MEDIATOR	18	0.606276	1.4651	0.0527859	0.222679	0.179733	17	-0.213116	-0.624472	0.933993	1	0.805508
GO_NEGATIVE_REGULATION_OF_MYELOID_LEUKOCYTE_DIFFERENTIATION	44	0.473709	1.39313	0.0529172	0.223044	0.180027	38	0.436959	1.22684	0.184278	0.459621	0.370228
HALLMARK_P53_PATHWAY	196	0.325853	1.15017	0.176279	0.307478	0.18125	189	0.41632	1.43644	0.0057919	0.0123493	0.0054597
HALLMARK_MYOGENESIS	200	0.326833	1.15416	0.178337	0.307478	0.18125	193	0.44504	1.53693	0.000614261	0.00307131	0.00135784
GO_NEGATIVE_REGULATION_OF_CYSTEINE_TYPE_ENDOPEPTIDASE_ACTIVITY	78	0.424986	1.3667	0.0536829	0.226039	0.182445	72	0.431836	1.34863	0.0542725	0.224261	0.180644
GO_CELLULAR_RESPONSE_TO_LIPOPROTEIN_PARTICLE_STIMULUS	31	0.519985	1.43525	0.053719	0.226039	0.182445	29	0.454132	1.23452	0.194737	0.475404	0.382942
GO_GLYCEROLIPID_METABOLIC_PROCESS	392	-0.238987	-1.14694	0.0540404	0.227199	0.183381	333	0.182981	0.649795	0.998999	1	0.805508
GO_REGULATION_OF_MACROPHAGE_CHEMOTAXIS	28	0.523221	1.41262	0.0540915	0.227221	0.183399	25	0.527688	1.38225	0.092246	0.304758	0.245485
GO_MULTI_ORGANISM_MEMBRANE_ORGANIZATION	11	0.681522	1.47031	0.0543131	0.227959	0.183994	11	0.764046	1.68803	0.00603463	0.0566241	0.0456112
GO_POSITIVE_REGULATION_OF_CELL_AGING	14	0.652956	1.49426	0.0544323	0.228073	0.184087	13	0.347406	0.794279	0.740686	0.923799	0.744127
GO_POSITIVE_REGULATION_OF_MACROPHAGE_DIFFERENTIATION	14	0.652686	1.49365	0.0544323	0.228073	0.184087	14	0.563212	1.30789	0.128698	0.372509	0.300059
GO_SUBSTRATE_DEPENDENT_CELL_MIGRATION	27	0.535072	1.42718	0.0546218	0.228674	0.184572	26	0.56777	1.50125	0.0373832	0.177816	0.143232
GO_CELL_DIFFERENTIATION_INVOLVED_IN_EMBRYONIC_PLACENTA_DEVELOPMENT	24	0.548789	1.42058	0.0546763	0.228709	0.1846	18	0.560239	1.37596	0.107994	0.335486	0.270237
GO_NEGATIVE_REGULATION_OF_MUSCLE_TISSUE_DEVELOPMENT	49	-0.386097	-1.36686	0.0547493	0.228818	0.184688	43	0.403512	1.16121	0.249057	0.549605	0.442711
GO_MORPHOGENESIS_OF_EMBRYONIC_EPITHELIUM	139	0.383975	1.31694	0.0547945	0.228818	0.184688	121	0.442714	1.47346	0.00955754	0.0763769	0.0615222
GO_PROTEIN_INSERTION_INTO_MITOCHONDRIAL_MEMBRANE_INVOLVED_IN_APOPTOTIC_SIGNALING_PATHWAY	30	0.516539	1.42006	0.0548697	0.228939	0.184785	28	0.393434	1.05979	0.403183	0.712809	0.574173
GO_PLACENTA_BLOOD_VESSEL_DEVELOPMENT	31	0.515259	1.4222	0.0550964	0.229687	0.185389	27	0.46148	1.23092	0.19709	0.4775	0.38463
GO_HYALURONAN_CATABOLIC_PROCESS	16	0.624669	1.48127	0.0551416	0.229687	0.185389	15	0.621143	1.46546	0.0569343	0.229467	0.184837
GO_CAMERA_TYPE_EYE_MORPHOGENESIS	110	0.397453	1.32826	0.0556872	0.231765	0.187067	86	0.514085	1.65316	0.00106324	0.0173259	0.0139562
GO_AXON_EXTENSION	116	0.397146	1.33433	0.0557533	0.231846	0.187131	103	0.430013	1.412	0.0226782	0.131115	0.105615
GO_MICROTUBULE_BUNDLE_FORMATION	84	0.41615	1.35032	0.0558313	0.231976	0.187236	63	0.50248	1.54314	0.00752033	0.0659685	0.0531382
GO_NEGATIVE_REGULATION_OF_INFLAMMATORY_RESPONSE_TO_ANTIGENIC_STIMULUS	11	0.680245	1.46756	0.0559105	0.232111	0.187345	NA	NA	NA	NA	NA	NA
GO_O_GLYCAN_PROCESSING	46	0.466173	1.38013	0.0563758	0.233847	0.188746	35	0.392061	1.09571	0.352713	0.664913	0.535593
GO_NEGATIVE_REGULATION_OF_PROTEIN_SERINE_THREONINE_KINASE_ACTIVITY	131	0.386118	1.3144	0.0565167	0.234185	0.189019	125	0.311094	1.03532	0.429029	0.734951	0.592009
GO_REGULATION_OF_MEIOTIC_NUCLEAR_DIVISION	29	0.51952	1.41832	0.0565517	0.234185	0.189019	17	-0.284335	-0.833156	0.663366	0.881728	0.710239
GO_GLYCOGEN_BIOSYNTHETIC_PROCESS	43	-0.407952	-1.40649	0.0566038	0.234205	0.189035	41	-0.251441	-0.911386	0.621359	0.853903	0.687825
GO_REGULATION_OF_TRANSCRIPTION_INVOLVED_IN_CELL_FATE_COMMITMENT	13	-0.614454	-1.5971	0.0568166	0.234889	0.189588	10	-0.383469	-0.938949	0.527108	0.801172	0.64535
GO_GLYCOPROTEIN_BIOSYNTHETIC_PROCESS	299	0.33974	1.242	0.0575916	0.237895	0.192014	263	0.347231	1.21939	0.0734406	0.264213	0.212826
GO_MEMBRANE_FUSION	152	0.377807	1.30525	0.0578231	0.238653	0.192626	130	0.343004	1.148	0.219048	0.50863	0.409706
GO_APICAL_JUNCTION_ASSEMBLY	74	0.426263	1.35932	0.0579345	0.238914	0.192836	56	0.416852	1.25669	0.154299	0.41822	0.336879
GO_IMMUNOLOGICAL_SYNAPSE_FORMATION	13	0.660443	1.47621	0.0581761	0.239711	0.19348	12	0.633959	1.42103	0.0786687	0.27667	0.22286
GO_PEPTIDYL_THREONINE_MODIFICATION	117	0.394926	1.32557	0.0583333	0.240159	0.193841	106	0.296194	0.974597	0.550647	0.813686	0.655431
GO_NEGATIVE_REGULATION_OF_REGULATED_SECRETORY_PATHWAY	22	0.562241	1.42171	0.0583942	0.24021	0.193883	18	0.423734	1.0407	0.415147	0.724027	0.583209
GO_PHAGOSOME_ACIDIFICATION	25	0.540395	1.4153	0.0586552	0.240932	0.194465	22	0.56892	1.44616	0.0581717	0.230624	0.18577
GO_TRIGLYCERIDE_RICH_LIPOPROTEIN_PARTICLE_REMODELING	10	-0.635054	-1.49103	0.0586667	0.240932	0.194465	NA	NA	NA	NA	NA	NA
GO_POSITIVE_REGULATION_OF_ACTIN_FILAMENT_POLYMERIZATION	93	0.407762	1.34858	0.058753	0.241087	0.19459	83	0.341707	1.09276	0.32809	0.64247	0.517515
GO_DNA_BIOSYNTHETIC_PROCESS	186	0.363477	1.28392	0.05902	0.241982	0.195313	174	0.357043	1.22278	0.108808	0.336417	0.270986
GO_REGULATION_OF_LEUKOCYTE_TETHERING_OR_ROLLING	11	0.676314	1.45908	0.0591054	0.242132	0.195434	NA	NA	NA	NA	NA	NA
GO_BONE_MORPHOGENESIS	85	0.413713	1.34715	0.0592593	0.242562	0.195781	77	0.666841	2.10576	6.79799e-09	9.15529e-07	7.37466e-07
GO_REGULATION_OF_RELEASE_OF_CYTOCHROME_C_FROM_MITOCHONDRIA	48	0.463145	1.38282	0.0593668	0.242802	0.195974	46	0.382245	1.11268	0.305486	0.614622	0.495083
GO_POSITIVE_REGULATION_OF_LYMPHOCYTE_APOPTOTIC_PROCESS	15	0.629068	1.4704	0.0594512	0.242947	0.196092	13	0.501873	1.14744	0.302534	0.611882	0.492876
GO_MONOVALENT_INORGANIC_CATION_TRANSPORT	460	-0.234001	-1.12052	0.0596558	0.243582	0.196605	352	0.278194	0.990073	0.527	0.801172	0.64535
GO_REGULATION_OF_PROTEIN_TARGETING	78	0.421143	1.35434	0.0599251	0.244481	0.19733	74	0.255763	0.802666	0.818182	0.96211	0.774987
GO_SKIN_DEVELOPMENT	229	0.349872	1.26039	0.0602151	0.245462	0.198121	173	0.476667	1.63362	9.88795e-05	0.00303872	0.00244771
GO_REGULATION_OF_MORPHOGENESIS_OF_AN_EPITHELIUM	169	0.368549	1.29161	0.0605381	0.246576	0.199021	155	0.363987	1.23235	0.106361	0.332441	0.267784
GO_NEGATIVE_REGULATION_OF_SUBSTRATE_ADHESION_DEPENDENT_CELL_SPREADING	12	0.667737	1.46297	0.0606061	0.24664	0.199072	11	0.642345	1.41915	0.0913174	0.3032	0.24423
GO_NEGATIVE_REGULATION_OF_LYMPHOCYTE_MIGRATION	14	0.645207	1.47653	0.0606532	0.24664	0.199072	12	0.41081	0.920839	0.574887	0.824947	0.664501
GO_REGULATION_OF_CELL_CYCLE_G1_S_PHASE_TRANSITION	161	0.37188	1.2928	0.0609481	0.247636	0.199876	150	0.354468	1.19743	0.136886	0.386199	0.311087
GO_SKELETAL_MUSCLE_TISSUE_REGENERATION	38	0.478583	1.38067	0.0614973	0.249663	0.201512	36	0.44554	1.25088	0.168597	0.436902	0.351928
GO_PROTEIN_AUTOPHOSPHORYLATION	230	0.351397	1.26447	0.0615551	0.249693	0.201537	210	0.28881	1.00179	0.497452	0.786077	0.633191
GO_PHOTORECEPTOR_CELL_DEVELOPMENT	39	0.476939	1.37505	0.0620783	0.25161	0.203084	22	0.308189	0.7834	0.746537	0.925876	0.745801
GO_REGULATION_OF_ANIMAL_ORGAN_FORMATION	30	-0.459851	-1.4583	0.0622711	0.252185	0.203548	23	-0.221354	-0.683737	0.909774	1	0.805508
GO_POSITIVE_REGULATION_OF_CELL_MORPHOGENESIS_INVOLVED_IN_DIFFERENTIATION	150	0.37729	1.30249	0.0623583	0.252332	0.203667	134	0.414318	1.38759	0.0201699	0.123936	0.0998311
GO_REGULATION_OF_T_HELPER_17_TYPE_IMMUNE_RESPONSE	21	0.56884	1.41677	0.0625	0.252494	0.203797	15	0.587514	1.38612	0.0875912	0.295129	0.237729
GO_RESPONSE_TO_MUSCLE_STRETCH	18	-0.540519	-1.49484	0.0625	0.252494	0.203797	16	0.58016	1.38928	0.089725	0.30011	0.241741
GO_INNER_EAR_AUDITORY_RECEPTOR_CELL_DIFFERENTIATION	31	0.510957	1.41033	0.0633609	0.255763	0.206436	25	0.273415	0.716194	0.851604	0.981496	0.790603
GO_REGULATION_OF_NEURON_PROJECTION_DEVELOPMENT	477	0.320516	1.19169	0.0636364	0.256667	0.207165	402	0.424632	1.51265	1.18323e-05	0.000527202	0.000424666
GO_CARDIAC_LEFT_VENTRICLE_MORPHOGENESIS	11	-0.60093	-1.45636	0.0638298	0.257029	0.207458	NA	NA	NA	NA	NA	NA
GO_POSITIVE_REGULATION_OF_MITOPHAGY	11	-0.601278	-1.4572	0.0638298	0.257029	0.207458	11	-0.571525	-1.45243	0.0688623	0.256776	0.206835
GO_POSITIVE_REGULATION_OF_CELL_PROJECTION_ORGANIZATION	366	0.33102	1.2213	0.0639835	0.257439	0.207789	317	0.393764	1.39466	0.00315083	0.0364334	0.0293474
GO_PHOSPHOLIPID_CATABOLIC_PROCESS	44	-0.394619	-1.37005	0.0641509	0.257903	0.208164	34	-0.226533	-0.780646	0.828947	0.96707	0.778983
GO_POSITIVE_REGULATION_OF_TYPE_I_INTERFERON_MEDIATED_SIGNALING_PATHWAY	13	0.652903	1.45936	0.0644654	0.258958	0.209015	12	0.571437	1.28089	0.178517	0.44988	0.362382
GO_BILE_ACID_METABOLIC_PROCESS	42	-0.420082	-1.42507	0.0651341	0.261332	0.210931	28	-0.427146	-1.39225	0.0766129	0.271939	0.219049
GO_SOMITE_DEVELOPMENT	73	0.425226	1.35632	0.0651629	0.261332	0.210931	66	0.3799	1.1779	0.219653	0.509778	0.41063
GO_ENSHEATHMENT_OF_NEURONS	133	-0.290213	-1.23803	0.0652146	0.261332	0.210931	115	0.251846	0.835673	0.796574	0.950368	0.765529
GO_NEGATIVE_REGULATION_OF_PEPTIDASE_ACTIVITY	186	0.360071	1.27189	0.0657016	0.263071	0.212335	145	0.47099	1.59394	0.000371957	0.00798697	0.00643357
GO_REGULATION_OF_EPIDERMAL_CELL_DIFFERENTIATION	49	0.453678	1.35989	0.0658762	0.263558	0.212727	41	0.565581	1.62119	0.00342969	0.0379337	0.0305559
GO_T_HELPER_1_CELL_DIFFERENTIATION	18	0.594489	1.43661	0.0659824	0.26377	0.212899	15	0.535556	1.26353	0.178102	0.449529	0.362099
GO_MAINTENANCE_OF_PROTEIN_LOCATION	87	0.403341	1.31851	0.0662577	0.264657	0.213615	83	0.267723	0.856164	0.735955	0.921275	0.742094
GO_SOMITOGENESIS	56	0.442699	1.34927	0.0663199	0.264693	0.213643	50	0.419899	1.2381	0.156744	0.422077	0.339986
GO_CRANIAL_SKELETAL_SYSTEM_DEVELOPMENT	61	0.435746	1.35221	0.0665813	0.265316	0.214146	51	0.549367	1.62556	0.00465763	0.046612	0.0375463
GO_NEGATIVE_REGULATION_OF_CELLULAR_RESPONSE_TO_TRANSFORMING_GROWTH_FACTOR_BETA_STIMULUS	75	0.420068	1.34089	0.0665829	0.265316	0.214146	73	0.502549	1.57355	0.00512562	0.0491008	0.0395511
GO_REGULATION_OF_ENDOCRINE_PROCESS	38	0.475425	1.37156	0.0668449	0.266011	0.214708	26	0.452229	1.19575	0.236315	0.532215	0.428703
GO_RESPONSE_TO_MANGANESE_ION	19	0.584208	1.42043	0.0668648	0.266011	0.214708	15	0.285025	0.672457	0.891971	0.999876	0.805408
GO_TUBE_FORMATION	140	0.376177	1.29208	0.0670455	0.266377	0.215003	120	0.414176	1.37725	0.0267666	0.142439	0.114736
GO_MEMBRANE_DISASSEMBLY	16	0.611314	1.44961	0.0670641	0.266377	0.215003	16	0.424866	1.01741	0.48191	0.775385	0.624579
GO_POSITIVE_REGULATION_OF_POSTTRANSCRIPTIONAL_GENE_SILENCING	25	0.531451	1.39187	0.0672389	0.266858	0.215391	22	-0.171622	-0.524135	0.989286	1	0.805508
GO_METANEPHROS_MORPHOGENESIS	29	0.511236	1.39571	0.0675862	0.267902	0.216234	21	0.55367	1.40321	0.0921596	0.304692	0.245432
GO_NEGATIVE_REGULATION_OF_TYPE_I_INTERFERON_MEDIATED_SIGNALING_PATHWAY	13	0.650746	1.45454	0.0676101	0.267902	0.216234	13	0.413793	0.946061	0.548435	0.81336	0.655168
GO_RESPONSE_TO_UV_C	14	0.641547	1.46816	0.0684292	0.270773	0.218551	13	-0.232052	-0.630147	0.927492	1	0.805508
GO_ESTABLISHMENT_OF_ORGANELLE_LOCALIZATION	416	0.323069	1.19717	0.0685072	0.270773	0.218551	367	0.335942	1.19553	0.077	0.272686	0.219651
GO_DENDRITIC_SPINE_DEVELOPMENT	99	0.401778	1.32536	0.0685096	0.270773	0.218551	89	0.409592	1.32572	0.0589544	0.232517	0.187294
GO_REGULATION_OF_STRESS_ACTIVATED_PROTEIN_KINASE_SIGNALING_CASCADE	220	0.350043	1.25533	0.0685528	0.270773	0.218551	198	0.396987	1.37305	0.0118455	0.0886282	0.0713907
GO_STRIATED_MUSCLE_CELL_DIFFERENTIATION	262	0.346156	1.2535	0.0688559	0.271595	0.219215	235	0.449856	1.56915	9.35199e-05	0.00291311	0.00234653
GO_REGULATION_OF_NATURAL_KILLER_CELL_ACTIVATION	31	0.505706	1.39584	0.0688705	0.271595	0.219215	26	0.40249	1.06423	0.401869	0.711585	0.573187
GO_POSITIVE_REGULATION_OF_EPITHELIAL_CELL_PROLIFERATION	176	0.362703	1.2726	0.0694289	0.27358	0.220816	151	0.428962	1.45116	0.0101197	0.0793459	0.0639137
GO_ESTABLISHMENT_OR_MAINTENANCE_OF_CELL_POLARITY	211	0.35038	1.25733	0.0694897	0.273602	0.220834	194	0.426988	1.47706	0.00340466	0.0377695	0.0304237
GO_RESPONSE_TO_PEPTIDE	481	0.319504	1.18801	0.069697	0.274124	0.221256	422	0.320094	1.13978	0.131263	0.376598	0.303353
GO_NEGATIVE_REGULATION_OF_LEUKOCYTE_CHEMOTAXIS	17	0.598646	1.42911	0.0697329	0.274124	0.221256	15	0.731019	1.72469	0.00385066	0.0405338	0.0326503
GO_NEGATIVE_REGULATION_OF_MAP_KINASE_ACTIVITY	72	0.426596	1.36017	0.0698254	0.274144	0.221272	67	0.292661	0.909243	0.641947	0.866097	0.697648
GO_POSITIVE_REGULATION_OF_NEUROBLAST_PROLIFERATION	20	0.570031	1.41545	0.069869	0.274144	0.221272	15	0.502419	1.18535	0.245255	0.544629	0.438703
GO_ENTRY_INTO_HOST	133	0.379154	1.29374	0.0699541	0.274144	0.221272	115	0.398722	1.32304	0.0385439	0.181018	0.145811
GO_REGULATION_OF_LIPID_STORAGE	50	-0.386853	-1.37322	0.0699588	0.274144	0.221272	43	0.281214	0.809265	0.771069	0.935292	0.753385
GO_FILOPODIUM_ASSEMBLY	57	0.443122	1.35534	0.0701299	0.274342	0.221432	52	0.4129	1.22703	0.178099	0.449529	0.362099
GO_BONE_TRABECULA_FORMATION	10	0.682771	1.44142	0.0701754	0.274342	0.221432	NA	NA	NA	NA	NA	NA
GO_POSITIVE_REGULATION_OF_CELL_DIVISION	71	0.428708	1.36277	0.0701754	0.274342	0.221432	53	0.51252	1.52867	0.010838	0.0832669	0.0670721
GO_RESPONSE_TO_PROGESTERONE	40	0.474758	1.37435	0.0704607	0.275241	0.222157	32	0.50397	1.39534	0.0857143	0.29149	0.234798
GO_METENCEPHALON_DEVELOPMENT	100	0.399255	1.31748	0.0707434	0.276127	0.222873	82	0.42222	1.3477	0.056243	0.22811	0.183745
GO_TRANSMEMBRANE_RECEPTOR_PROTEIN_SERINE_THREONINE_KINASE_SIGNALING_PATHWAY	309	0.332269	1.21641	0.0709812	0.276646	0.223291	274	0.4324	1.52278	0.000101652	0.0030919	0.00249055
GO_EPITHELIAL_CELL_PROLIFERATION	362	0.32841	1.21162	0.0709877	0.276646	0.223291	313	0.444502	1.57325	1.19478e-05	0.000527202	0.000424666
GO_REGULATION_OF_NEURAL_PRECURSOR_CELL_PROLIFERATION	78	0.414415	1.3327	0.071161	0.277104	0.223661	60	0.380054	1.15872	0.246512	0.545566	0.439458
GO_RESPONSE_TO_PLATELET_DERIVED_GROWTH_FACTOR	21	0.559979	1.3947	0.0712209	0.277119	0.223673	21	0.469911	1.19093	0.247593	0.547166	0.440746
GO_SKELETAL_SYSTEM_MORPHOGENESIS	208	0.350225	1.25599	0.0714286	0.277709	0.22415	187	0.550817	1.90028	2.4749e-08	2.76404e-06	2.22645e-06
GO_CARTILAGE_DEVELOPMENT	179	0.361116	1.27001	0.0715084	0.277802	0.224224	162	0.609584	2.07333	3.54657e-12	1.62397e-09	1.30812e-09
GO_REGULATION_OF_NEURON_PROJECTION_REGENERATION	29	0.505186	1.37919	0.0717241	0.278166	0.224518	24	0.5294	1.37253	0.097035	0.313735	0.252716
GO_CHEMOKINE_C_C_MOTIF_LIGAND_5_PRODUCTION	10	0.680676	1.437	0.0717703	0.278166	0.224518	NA	NA	NA	NA	NA	NA
GO_ENDOTHELIAL_CELL_ACTIVATION	10	0.680714	1.43708	0.0717703	0.278166	0.224518	10	0.526427	1.14781	0.320896	0.6339	0.510612
GO_NEGATIVE_REGULATION_OF_LYMPHOCYTE_APOPTOTIC_PROCESS	26	0.520868	1.37921	0.071831	0.278184	0.224533	23	0.517818	1.33161	0.122283	0.362416	0.291929
GO_POSITIVE_REGULATION_OF_MONOOXYGENASE_ACTIVITY	28	0.50925	1.3749	0.0721221	0.279093	0.225267	20	0.46735	1.16908	0.264624	0.569511	0.458746
GO_ACID_SECRETION	29	-0.449599	-1.40999	0.0722022	0.279185	0.225341	18	-0.278183	-0.809632	0.692042	0.896575	0.722199
GO_AMP_METABOLIC_PROCESS	14	-0.567544	-1.49172	0.0724234	0.279823	0.225856	14	-0.601574	-1.66983	0.0139595	0.0962117	0.0774993
GO_VACUOLAR_ACIDIFICATION	23	0.544618	1.38642	0.0728863	0.281392	0.227122	23	0.470823	1.21076	0.241848	0.540205	0.43514
GO_ESTABLISHMENT_OR_MAINTENANCE_OF_MONOPOLAR_CELL_POLARITY	22	0.554702	1.40265	0.0729927	0.281584	0.227277	19	0.526857	1.30852	0.158333	0.423385	0.34104
GO_RESPONSE_TO_AMPHETAMINE	29	0.503623	1.37492	0.0731034	0.281792	0.227445	19	0.276355	0.686365	0.866667	0.989643	0.797165
GO_RESPONSE_TO_ANGIOTENSIN	26	0.518055	1.37176	0.0732394	0.282097	0.227691	22	0.297251	0.755595	0.783934	0.944276	0.760622
GO_POSITIVE_REGULATION_OF_LIPID_METABOLIC_PROCESS	135	-0.274057	-1.16952	0.0733996	0.282495	0.228012	111	0.34512	1.14077	0.230934	0.525195	0.423049
HALLMARK_ESTROGEN_RESPONSE_LATE	191	0.319378	1.12438	0.236324	0.387527	0.228437	159	0.445495	1.51569	0.00203814	0.00536352	0.00237124
HALLMARK_KRAS_SIGNALING_DN	166	0.32368	1.12836	0.240267	0.387527	0.228437	105	0.465524	1.53127	0.00592767	0.0123493	0.0054597
GO_NEGATIVE_REGULATION_OF_CELL_PROJECTION_ORGANIZATION	169	0.35999	1.26161	0.073991	0.28455	0.229671	146	0.405467	1.37318	0.024974	0.138571	0.11162
GO_NEGATIVE_REGULATION_OF_OSTEOCLAST_DIFFERENTIATION	23	0.544071	1.38503	0.074344	0.285619	0.230534	20	0.589204	1.4739	0.0557103	0.226552	0.182489
GO_RESPONSE_TO_ACETYLCHOLINE	25	0.523869	1.37202	0.074392	0.285619	0.230534	14	0.484943	1.12614	0.326923	0.641105	0.516415
GO_NEGATIVE_REGULATION_OF_PEPTIDE_SECRETION	84	0.407296	1.32159	0.0744417	0.285619	0.230534	71	0.439637	1.37398	0.0471807	0.205361	0.16542
GO_REGULATION_OF_DOUBLE_STRAND_BREAK_REPAIR_VIA_HOMOLOGOUS_RECOMBINATION	44	0.461685	1.35777	0.0746269	0.286108	0.230929	41	0.234369	0.6718	0.913317	1	0.805508
GO_POSITIVE_REGULATION_OF_NEURON_PROJECTION_DEVELOPMENT	269	0.339044	1.2311	0.0749736	0.287213	0.23182	231	0.418371	1.45955	0.00102414	0.0170528	0.0137362
GO_SEGMENTATION	83	0.407222	1.32438	0.0750308	0.287213	0.23182	72	0.380752	1.18909	0.19746	0.47789	0.384944
GO_REGULATION_OF_INTRACELLULAR_PROTEIN_TRANSPORT	251	0.34447	1.24282	0.0758547	0.290143	0.234185	241	0.224436	0.784134	0.913968	1	0.805508
GO_MIDDLE_EAR_MORPHOGENESIS	19	-0.521619	-1.47704	0.0759878	0.290428	0.234415	19	0.362961	0.90146	0.605556	0.843567	0.6795
GO_HEAD_MORPHOGENESIS	34	0.484914	1.36833	0.0765027	0.292166	0.235818	30	0.659822	1.805	0.000541559	0.0106131	0.00854892
GO_ANION_TRANSMEMBRANE_TRANSPORT	273	-0.251278	-1.15812	0.0765604	0.292166	0.235818	200	0.271953	0.941692	0.614286	0.848767	0.683689
GO_CENTROSOME_DUPLICATION	66	0.427578	1.34855	0.0766332	0.292219	0.235861	62	0.296768	0.908446	0.628505	0.855851	0.689395
GO_LONG_CHAIN_FATTY_ACID_BIOSYNTHETIC_PROCESS	30	-0.444873	-1.4108	0.0769231	0.293099	0.236572	23	0.204042	0.52471	0.991848	1	0.805508
GO_RESPONSE_TO_UV_B	17	0.594232	1.41857	0.0771513	0.293743	0.237091	16	0.5765	1.38052	0.0955137	0.31173	0.251101
GO_NEGATIVE_REGULATION_OF_EXOCYTOSIS	29	0.501028	1.36784	0.0772414	0.293861	0.237186	25	0.319706	0.837453	0.687166	0.894677	0.720669
GO_REGULATION_OF_POSTSYNAPTIC_MEMBRANE_ORGANIZATION	14	0.63488	1.4529	0.0777605	0.295383	0.238415	11	0.424667	0.938231	0.540419	0.809402	0.65198
GO_REGULATION_OF_SPINDLE_CHECKPOINT	14	0.636023	1.45551	0.0777605	0.295383	0.238415	13	0.555955	1.27109	0.187779	0.464278	0.373979
GO_SULFUR_AMINO_ACID_CATABOLIC_PROCESS	15	-0.549317	-1.4651	0.0780347	0.296197	0.239072	12	-0.580549	-1.54516	0.0439883	0.195936	0.157828
GO_EMBRYONIC_EYE_MORPHOGENESIS	33	0.49091	1.37077	0.0784044	0.29733	0.239987	25	0.53362	1.39779	0.0815508	0.283109	0.228047
GO_POSITIVE_REGULATION_OF_SUPRAMOLECULAR_FIBER_ORGANIZATION	194	0.353313	1.25508	0.078453	0.29733	0.239987	177	0.355819	1.22142	0.105967	0.331663	0.267157
GO_PEPTIDYL_SERINE_MODIFICATION	293	0.33311	1.21609	0.0786164	0.297722	0.240303	263	0.260316	0.914164	0.705231	0.9043	0.728421
GO_MULTICELLULAR_ORGANISMAL_RESPONSE_TO_STRESS	64	0.426398	1.33267	0.0786802	0.297736	0.240314	42	0.470724	1.35547	0.0776942	0.274718	0.221288
GO_NEGATIVE_REGULATION_OF_VASCULATURE_DEVELOPMENT	126	0.379375	1.28913	0.0787949	0.297752	0.240327	109	0.320079	1.05955	0.383795	0.697948	0.562203
GO_PLATELET_MORPHOGENESIS	22	0.549543	1.3896	0.0788321	0.297752	0.240327	18	0.399496	0.981169	0.503506	0.789749	0.636149
GO_IRON_SULFUR_CLUSTER_ASSEMBLY	22	-0.500878	-1.47712	0.0788644	0.297752	0.240327	22	-0.377766	-1.1537	0.246429	0.545566	0.439458
GO_REGULATION_OF_COAGULATION	82	0.405605	1.31444	0.07911	0.29824	0.240721	64	0.528645	1.62695	0.00277864	0.0337491	0.0271852
GO_HYPEROSMOTIC_RESPONSE	23	-0.489958	-1.46616	0.0791139	0.29824	0.240721	22	-0.355821	-1.08668	0.357143	0.670503	0.540096
GO_CRANIOFACIAL_SUTURE_MORPHOGENESIS	15	0.616127	1.44015	0.0792683	0.298595	0.241008	12	0.587911	1.31781	0.149773	0.410241	0.330452
GO_TRANSFORMING_GROWTH_FACTOR_BETA_RECEPTOR_SIGNALING_PATHWAY	176	0.358284	1.2571	0.0795073	0.299268	0.241551	169	0.441275	1.51149	0.00163956	0.0233154	0.0187807
GO_DIGESTIVE_SYSTEM_DEVELOPMENT	120	0.381916	1.29357	0.0799537	0.300212	0.242312	97	0.459527	1.49794	0.00992338	0.0783434	0.0631062
GO_INDUCTION_OF_POSITIVE_CHEMOTAXIS	12	-0.568914	-1.43966	0.08	0.300212	0.242312	NA	NA	NA	NA	NA	NA
GO_MEDIUM_CHAIN_FATTY_ACID_METABOLIC_PROCESS	10	-0.613865	-1.44128	0.08	0.300212	0.242312	10	-0.385629	-0.944238	0.51506	0.79577	0.640999
GO_REGULATION_OF_CELL_FATE_SPECIFICATION	10	-0.614913	-1.44374	0.08	0.300212	0.242312	NA	NA	NA	NA	NA	NA
GO_BONE_MINERALIZATION	108	0.39087	1.30659	0.0801887	0.300625	0.242646	94	0.591868	1.93182	2.87775e-06	0.00017807	0.000143437
GO_POSITIVE_REGULATION_OF_MACROPHAGE_CHEMOTAXIS	19	0.576438	1.40154	0.0802377	0.300625	0.242646	18	0.524879	1.28911	0.173913	0.444359	0.357935
GO_RAS_PROTEIN_SIGNAL_TRANSDUCTION	335	0.329966	1.21213	0.080292	0.300625	0.242646	302	0.3608	1.27671	0.0270812	0.143327	0.115451
GO_REGULATION_OF_DNA_BINDING	116	0.385423	1.29495	0.0806643	0.301792	0.243587	104	0.429231	1.41133	0.0204521	0.125075	0.100749
GO_REGULATION_OF_INTEGRIN_ACTIVATION	14	0.631252	1.4446	0.0808709	0.302258	0.243964	13	0.548347	1.25369	0.205663	0.489301	0.394135
GO_NEUROTROPHIN_SIGNALING_PATHWAY	39	0.469317	1.35308	0.0809717	0.302258	0.243964	35	0.349427	0.976555	0.514212	0.795465	0.640753
GO_REGULATION_OF_AXON_GUIDANCE	39	0.469572	1.35381	0.0809717	0.302258	0.243964	34	0.396901	1.10683	0.335917	0.648134	0.522077
GO_BIOMINERALIZATION	139	0.36953	1.2674	0.0810502	0.302323	0.244017	120	0.573122	1.90579	7.53387e-07	5.39025e-05	4.34189e-05
GO_POSITIVE_REGULATION_OF_T_HELPER_17_TYPE_IMMUNE_RESPONSE	10	0.675731	1.42656	0.0813397	0.302986	0.244552	NA	NA	NA	NA	NA	NA
GO_POSITIVE_REGULATION_OF_COAGULATION	29	0.497994	1.35956	0.0813793	0.302986	0.244552	21	0.556664	1.41079	0.0866575	0.293582	0.236483
GO_REGULATION_OF_NITRIC_OXIDE_SYNTHASE_ACTIVITY	44	0.453518	1.33375	0.0814111	0.302986	0.244552	37	0.304844	0.852604	0.706339	0.90496	0.728952
GO_CEREBRAL_CORTEX_DEVELOPMENT	103	0.391417	1.30026	0.0815603	0.303016	0.244576	89	0.347432	1.12452	0.272525	0.577995	0.46558
GO_MYELOID_DENDRITIC_CELL_DIFFERENTIATION	17	0.588027	1.40376	0.0816024	0.303016	0.244576	15	0.682307	1.60976	0.0248175	0.138247	0.111359
GO_REGULATION_OF_ICOSANOID_SECRETION	17	0.586009	1.39894	0.0816024	0.303016	0.244576	12	0.529621	1.18716	0.281392	0.587013	0.472844
GO_ASPARTATE_FAMILY_AMINO_ACID_METABOLIC_PROCESS	47	-0.381206	-1.33707	0.0819672	0.30388	0.245273	40	-0.341862	-1.24225	0.149038	0.409878	0.33016
GO_MITOTIC_CHROMOSOME_CONDENSATION	16	0.603753	1.43168	0.0819672	0.30388	0.245273	16	0.386588	0.925744	0.568741	0.822151	0.662249
GO_ALDITOL_METABOLIC_PROCESS	22	-0.492013	-1.45098	0.0820189	0.30388	0.245273	18	-0.442412	-1.28761	0.176471	0.448367	0.361163
GO_REGULATION_OF_CELL_MATRIX_ADHESION	117	0.384634	1.29102	0.0821429	0.304112	0.245461	107	0.414113	1.36486	0.0344456	0.169781	0.13676
GO_REGULATION_OF_FILOPODIUM_ASSEMBLY	42	0.461562	1.35012	0.0823212	0.304219	0.245547	38	0.391474	1.09913	0.340206	0.652943	0.525951
GO_CELLULAR_RESPONSE_TO_UV	76	0.412803	1.32369	0.082397	0.304219	0.245547	75	0.432986	1.3629	0.0505166	0.214559	0.172829
GO_NEGATIVE_REGULATION_OF_CYTOKINE_BIOSYNTHETIC_PROCESS	14	0.631073	1.44419	0.0824261	0.304219	0.245547	NA	NA	NA	NA	NA	NA
GO_PITUITARY_GLAND_DEVELOPMENT	25	-0.47891	-1.45758	0.0825083	0.304219	0.245547	18	0.392477	0.96393	0.531557	0.803565	0.647278
GO_REGULATION_OF_RECEPTOR_SIGNALING_PATHWAY_VIA_STAT	101	0.392278	1.29597	0.0825359	0.304219	0.245547	78	0.439717	1.39198	0.031927	0.162342	0.130768
GO_LINOLEIC_ACID_METABOLIC_PROCESS	20	-0.502749	-1.43778	0.0825397	0.304219	0.245547	14	-0.228147	-0.633284	0.929448	1	0.805508
GO_NUCLEOBASE_TRANSPORT	10	-0.606962	-1.42507	0.0826667	0.304461	0.245742	NA	NA	NA	NA	NA	NA
GO_INTERLEUKIN_1_MEDIATED_SIGNALING_PATHWAY	98	0.396256	1.307	0.0828331	0.304848	0.246054	91	0.157634	0.512276	1	1	0.805508
GO_OOCYTE_MATURATION	25	0.517296	1.3548	0.0829757	0.305146	0.246295	18	0.51026	1.25321	0.204769	0.489237	0.394084
GO_REGULATION_OF_MACROPHAGE_DERIVED_FOAM_CELL_DIFFERENTIATION	27	-0.456415	-1.39873	0.0833333	0.306235	0.247173	21	0.33169	0.840624	0.685007	0.894119	0.72022
GO_ECTODERM_DEVELOPMENT	16	0.602854	1.42954	0.0834575	0.306464	0.247359	14	-0.270952	-0.752101	0.788344	0.946678	0.762557
GO_CELLULAR_RESPONSE_TO_MECHANICAL_STIMULUS	76	0.41093	1.31769	0.0836454	0.306927	0.247732	71	0.368053	1.15026	0.26122	0.563678	0.454047
GO_REGULATION_OF_INTEGRIN_MEDIATED_SIGNALING_PATHWAY	15	0.611616	1.42961	0.0838415	0.3073	0.248033	14	0.469531	1.09035	0.378698	0.691136	0.556715
GO_CELLULAR_COMPONENT_MAINTENANCE	58	0.432392	1.32762	0.083871	0.3073	0.248033	46	0.372115	1.08319	0.357855	0.671015	0.540508
GO_NEGATIVE_REGULATION_OF_REPRODUCTIVE_PROCESS	44	0.451993	1.32926	0.0841248	0.308002	0.2486	32	0.496799	1.37548	0.0961039	0.312631	0.251827
GO_POSITIVE_REGULATION_OF_MORPHOGENESIS_OF_AN_EPITHELIUM	32	0.492855	1.36322	0.0843707	0.308455	0.248965	28	0.435642	1.17348	0.265252	0.57023	0.459324
GO_EMBRYONIC_ORGAN_MORPHOGENESIS	253	0.340001	1.22488	0.0845824	0.308455	0.248965	213	0.439644	1.52563	0.000738064	0.0132439	0.0106681
GO_MITOCHONDRIAL_TRANSCRIPTION	16	-0.53771	-1.44695	0.0845921	0.308455	0.248965	16	0.418562	1.00231	0.497829	0.786077	0.633191
GO_CARNITINE_METABOLIC_PROCESS	13	-0.561475	-1.4594	0.0846995	0.308455	0.248965	11	-0.428262	-1.08835	0.38024	0.693672	0.558758
GO_PROTEIN_IMPORT_INTO_PEROXISOME_MATRIX	13	-0.56493	-1.46838	0.0846995	0.308455	0.248965	12	-0.497401	-1.32385	0.16129	0.427153	0.344076
GO_PROTON_TRANSPORTING_TWO_SECTOR_ATPASE_COMPLEX_ASSEMBLY	13	-0.559441	-1.45411	0.0846995	0.308455	0.248965	12	-0.381047	-1.01417	0.422287	0.730175	0.588162
GO_TUBULIN_DEACETYLATION	13	-0.558916	-1.45274	0.0846995	0.308455	0.248965	12	-0.411129	-1.09424	0.346041	0.656933	0.529165
GO_REGULATION_OF_CATION_CHANNEL_ACTIVITY	157	0.36055	1.25037	0.0847458	0.308455	0.248965	117	0.430108	1.43012	0.0222149	0.129747	0.104512
GO_NEGATIVE_REGULATION_OF_GLIAL_CELL_PROLIFERATION	13	0.642412	1.43591	0.0849057	0.308524	0.249022	11	0.56099	1.23941	0.229042	0.523128	0.421384
GO_REGULATION_OF_CATECHOLAMINE_METABOLIC_PROCESS	16	0.600577	1.42415	0.0849478	0.308524	0.249022	12	0.318921	0.714869	0.812405	0.959259	0.77269
GO_EPITHELIAL_CELL_APOPTOTIC_PROCESS	95	0.394817	1.3008	0.0849515	0.308524	0.249022	83	0.46073	1.47339	0.00829871	0.0694078	0.0559085
GO_REGULATION_OF_CENTROSOME_DUPLICATION	43	0.45553	1.33783	0.0854817	0.310223	0.250393	40	0.284803	0.812318	0.75063	0.927177	0.746848
GO_GLIAL_CELL_DIFFERENTIATION	206	0.347822	1.24544	0.0857763	0.311016	0.251033	170	0.402604	1.37811	0.0186143	0.1181	0.0951303
GO_NEGATIVE_REGULATION_OF_RESPONSE_TO_CYTOKINE_STIMULUS	56	0.435022	1.32587	0.0858257	0.311016	0.251033	49	0.383971	1.12992	0.285888	0.592077	0.476922
GO_MECHANORECEPTOR_DIFFERENTIATION	59	0.43292	1.32386	0.0859375	0.311194	0.251177	44	0.362179	1.04486	0.424623	0.731708	0.589397
GO_POSITIVE_REGULATION_OF_ION_TRANSMEMBRANE_TRANSPORT	142	0.366144	1.2601	0.0860702	0.311447	0.251381	117	0.242613	0.806691	0.833511	0.970416	0.781678
GO_PROTEIN_LOCALIZATION_TO_CELL_CORTEX	11	0.662893	1.43012	0.086262	0.311914	0.251757	NA	NA	NA	NA	NA	NA
GO_COENZYME_A_METABOLIC_PROCESS	15	-0.54712	-1.45924	0.0867052	0.313288	0.252867	15	-0.385188	-1.07489	0.365931	0.678166	0.546268
GO_POSITIVE_REGULATION_OF_INTRACELLULAR_TRANSPORT	211	0.346185	1.24228	0.0868621	0.313627	0.25314	204	0.292048	1.01219	0.465377	0.761601	0.613476
GO_MEMBRANE_PROTEIN_PROTEOLYSIS	59	0.432232	1.32176	0.0872396	0.31476	0.254055	56	0.312189	0.941158	0.564193	0.82014	0.660629
GO_HOMOCYSTEINE_METABOLIC_PROCESS	13	-0.551417	-1.43325	0.0874317	0.315224	0.254429	10	-0.67304	-1.64798	0.0220957	0.129468	0.104288
GO_INTERLEUKIN_6_MEDIATED_SIGNALING_PATHWAY	22	0.543014	1.3731	0.0875912	0.31557	0.254709	19	0.312748	0.77675	0.765278	0.933275	0.75176
GO_CELLULAR_RESPONSE_TO_INTERFERON_BETA	19	0.563396	1.36983	0.0876672	0.315573	0.254711	17	-0.198674	-0.582153	0.973597	1	0.805508
GO_REGULATION_OF_SODIUM_ION_TRANSMEMBRANE_TRANSPORT	60	-0.34306	-1.28135	0.0877193	0.315573	0.254711	54	-0.190613	-0.736905	0.9375	1	0.805508
GO_PHOSPHATIDYLGLYCEROL_METABOLIC_PROCESS	30	-0.432105	-1.37031	0.0879121	0.315868	0.254949	25	-0.387431	-1.21921	0.204724	0.489237	0.394084
GO_OSTEOBLAST_DEVELOPMENT	16	0.595168	1.41132	0.0879285	0.315868	0.254949	16	0.719485	1.72292	0.00339381	0.0377695	0.0304237
GO_NEGATIVE_REGULATION_OF_NATURAL_KILLER_CELL_MEDIATED_IMMUNITY	13	0.640498	1.43163	0.0880503	0.316076	0.255117	10	0.34741	0.757482	0.756716	0.928926	0.748257
GO_INOSITOL_LIPID_MEDIATED_SIGNALING	173	0.355602	1.24686	0.0882682	0.316629	0.255563	155	0.373509	1.26458	0.0729927	0.263799	0.212492
GO_REGULATION_OF_EXTRACELLULAR_MATRIX_DISASSEMBLY	15	0.61045	1.42688	0.0884146	0.316926	0.255803	14	0.593589	1.37843	0.0961538	0.312631	0.251827
GO_REGULATION_OF_FIBROBLAST_GROWTH_FACTOR_RECEPTOR_SIGNALING_PATHWAY	28	0.497936	1.34435	0.0887656	0.317954	0.256633	24	0.325727	0.844487	0.679245	0.890946	0.717664
GO_ANATOMICAL_STRUCTURE_HOMEOSTASIS	403	0.318931	1.18243	0.0889571	0.31841	0.257001	358	0.379923	1.35167	0.00657139	0.0600277	0.0483528
GO_CIRCADIAN_REGULATION_OF_GENE_EXPRESSION	60	-0.350754	-1.31009	0.0901363	0.322331	0.260165	59	-0.20149	-0.783362	0.894366	1	0.805508
GO_LYSOSOME_LOCALIZATION	71	0.416681	1.32454	0.0902256	0.322331	0.260165	65	0.465104	1.43682	0.0289352	0.151077	0.121693
GO_ACUTE_INFLAMMATORY_RESPONSE_TO_ANTIGENIC_STIMULUS	20	0.553087	1.37337	0.0902475	0.322331	0.260165	16	0.672947	1.61147	0.0217077	0.128756	0.103714
GO_REGULATION_OF_EMBRYONIC_DEVELOPMENT	117	0.381703	1.28118	0.0904762	0.322835	0.260572	103	0.432247	1.41933	0.0205184	0.125268	0.100905
GO_PHOTOPERIODISM	31	-0.431884	-1.39398	0.0905797	0.322835	0.260572	27	0.462252	1.23298	0.195767	0.476058	0.383469
GO_REGULATION_OF_POSTSYNAPTIC_CYTOSOLIC_CALCIUM_ION_CONCENTRATION	12	-0.554438	-1.40303	0.0906667	0.322835	0.260572	NA	NA	NA	NA	NA	NA
GO_NEGATIVE_REGULATION_OF_DNA_REPAIR	33	0.484809	1.35374	0.090784	0.322835	0.260572	29	-0.330822	-1.08746	0.334711	0.648134	0.522077
GO_ACTIVATED_T_CELL_PROLIFERATION	37	0.468482	1.34503	0.0909091	0.322835	0.260572	30	0.460732	1.26038	0.171242	0.441258	0.355437
GO_EMBRYONIC_PATTERN_SPECIFICATION	57	0.43261	1.32319	0.0909091	0.322835	0.260572	45	0.395191	1.14793	0.264669	0.569511	0.458746
GO_NEGATIVE_REGULATION_OF_TOLL_LIKE_RECEPTOR_4_SIGNALING_PATHWAY	10	0.669887	1.41422	0.0909091	0.322835	0.260572	NA	NA	NA	NA	NA	NA
GO_PHAGOCYTOSIS_RECOGNITION	12	0.651204	1.42675	0.0909091	0.322835	0.260572	NA	NA	NA	NA	NA	NA
GO_SUBSTRATE_ADHESION_DEPENDENT_CELL_SPREADING	103	0.388779	1.2915	0.0910165	0.322985	0.260693	91	0.415652	1.35078	0.047409	0.205379	0.165435
GO_METANEPHRIC_NEPHRON_EPITHELIUM_DEVELOPMENT	19	-0.508812	-1.44078	0.0911854	0.323316	0.260961	16	0.477461	1.14335	0.2822	0.587895	0.473554
GO_ARP2_3_COMPLEX_MEDIATED_ACTIN_NUCLEATION	36	0.472961	1.35104	0.0912807	0.323316	0.260961	32	0.317725	0.879684	0.655844	0.876821	0.706286
GO_POSITIVE_REGULATION_OF_LIPID_BIOSYNTHETIC_PROCESS	74	-0.323379	-1.23582	0.0913462	0.323316	0.260961	62	-0.226913	-0.892191	0.623288	0.854663	0.688438
GO_CELLULAR_CARBOHYDRATE_BIOSYNTHETIC_PROCESS	80	-0.316724	-1.23192	0.0913706	0.323316	0.260961	72	0.25055	0.782471	0.823326	0.96395	0.776469
GO_REGULATION_OF_CALCIUM_ION_TRANSPORT_INTO_CYTOSOL	88	0.394608	1.29073	0.0919118	0.324804	0.262162	81	0.408208	1.30056	0.0835214	0.286041	0.230408
GO_REGULATION_OF_PROTEIN_GLYCOSYLATION	14	-0.551771	-1.45027	0.091922	0.324804	0.262162	13	0.484607	1.10796	0.344262	0.655774	0.528232
GO_CELL_FATE_COMMITMENT	210	0.345664	1.24045	0.0921909	0.325522	0.262741	167	0.394624	1.35078	0.0268595	0.142679	0.114929
GO_POSITIVE_REGULATION_OF_TRANSFORMING_GROWTH_FACTOR_BETA_PRODUCTION	18	0.572894	1.38443	0.0923754	0.325942	0.26308	16	0.410465	0.982921	0.509407	0.795008	0.640385
GO_MEMBRANE_PROTEIN_ECTODOMAIN_PROTEOLYSIS	41	0.457206	1.33632	0.0926174	0.326564	0.263582	39	0.368803	1.0463	0.410127	0.719529	0.579586
GO_INNER_EAR_MORPHOGENESIS	82	0.403034	1.30611	0.092707	0.326647	0.26365	66	0.554124	1.71809	0.00103037	0.0170944	0.0137697
GO_TRICARBOXYLIC_ACID_METABOLIC_PROCESS	13	-0.54977	-1.42897	0.0928962	0.32705	0.263975	13	-0.566627	-1.5387	0.03933	0.183083	0.147475
GO_ACTIN_FILAMENT_BUNDLE_ORGANIZATION	152	0.36205	1.25082	0.0929705	0.32705	0.263975	143	0.405298	1.36755	0.0292887	0.152574	0.1229
GO_NEGATIVE_REGULATION_OF_CYTOKINE_PRODUCTION_INVOLVED_IN_IMMUNE_RESPONSE	21	0.546791	1.36185	0.0930233	0.32705	0.263975	16	0.539308	1.29145	0.15919	0.42355	0.341173
GO_L_ASPARTATE_TRANSMEMBRANE_TRANSPORT	11	-0.574525	-1.39236	0.0930851	0.32705	0.263975	NA	NA	NA	NA	NA	NA
GO_POSITIVE_REGULATION_OF_FATTY_ACID_METABOLIC_PROCESS	32	-0.427508	-1.3909	0.09319	0.327187	0.264085	27	0.35497	0.946824	0.547619	0.812902	0.654799
GO_REGULATION_OF_UBIQUITIN_PROTEIN_LIGASE_ACTIVITY	23	0.534571	1.36084	0.0932945	0.327322	0.264194	21	0.397327	1.00697	0.473177	0.768599	0.619112
GO_NEGATIVE_REGULATION_OF_BONE_MINERALIZATION	17	0.582015	1.38941	0.0934718	0.327566	0.264391	12	0.662394	1.48477	0.0453858	0.199445	0.160654
GO_REGULATION_OF_NEURON_MIGRATION	40	0.464566	1.34485	0.0934959	0.327566	0.264391	32	0.486007	1.34561	0.106494	0.332629	0.267935
GO_TUMOR_NECROSIS_FACTOR_MEDIATED_SIGNALING_PATHWAY	154	0.360375	1.24771	0.0938914	0.328719	0.265322	140	0.466725	1.56914	0.000652354	0.0119965	0.00966328
GO_UROGENITAL_SYSTEM_DEVELOPMENT	297	0.32986	1.20542	0.0942408	0.32971	0.266121	262	0.351653	1.23498	0.056338	0.228294	0.183892
GO_NEGATIVE_REGULATION_OF_BIOMINERALIZATION	26	0.506075	1.34004	0.0943662	0.329803	0.266197	21	0.516215	1.30828	0.152682	0.415162	0.334416
GO_NEURAL_PRECURSOR_CELL_PROLIFERATION	135	0.368402	1.26181	0.0944255	0.329803	0.266197	108	0.352695	1.16582	0.205977	0.489301	0.394135
GO_POSITIVE_REGULATION_OF_PROTEIN_DEPHOSPHORYLATION	42	0.457023	1.33684	0.0944669	0.329803	0.266197	41	0.354846	1.01714	0.46608	0.761936	0.613745
GO_INTESTINAL_EPITHELIAL_CELL_DIFFERENTIATION	20	0.551704	1.36994	0.0946143	0.329947	0.266312	14	0.449511	1.04386	0.433432	0.738426	0.594808
GO_PLATELET_DEGRANULATION	124	0.374262	1.27191	0.0946882	0.329947	0.266312	103	0.527965	1.73363	0.000291407	0.00665924	0.00536407
GO_PHOSPHATIDYLINOSITOL_ACYL_CHAIN_REMODELING	14	-0.54639	-1.43612	0.0947075	0.329947	0.266312	NA	NA	NA	NA	NA	NA
GO_POSITIVE_REGULATION_OF_JNK_CASCADE	129	0.370744	1.25876	0.0950174	0.330794	0.266996	118	0.454596	1.51274	0.00425437	0.0435812	0.035105
GO_RESPONSE_TO_RADIATION	408	0.317755	1.17832	0.095092	0.330822	0.267019	343	0.342306	1.21657	0.055	0.225264	0.181452
GO_BODY_MORPHOGENESIS	46	0.447173	1.32388	0.095302	0.33132	0.267421	43	0.528732	1.52156	0.0144643	0.0985849	0.079411
GO_TRANSEPITHELIAL_TRANSPORT	21	-0.487684	-1.42042	0.0955414	0.331746	0.267765	17	0.280613	0.681811	0.872675	0.99191	0.798991
GO_CELLULAR_HORMONE_METABOLIC_PROCESS	100	-0.29751	-1.21133	0.0955585	0.331746	0.267765	72	0.379346	1.1847	0.202079	0.485476	0.391055
GO_MITOCHONDRIAL_CALCIUM_ION_TRANSMEMBRANE_TRANSPORT	25	-0.472212	-1.4372	0.0957096	0.332039	0.268001	25	-0.534235	-1.68119	0.0034066	0.0377695	0.0304237
GO_ADIPOSE_TISSUE_DEVELOPMENT	42	-0.385433	-1.30753	0.0957854	0.33207	0.268026	38	0.233175	0.654678	0.921392	1	0.805508
GO_NUCLEOTIDE_BINDING_OLIGOMERIZATION_DOMAIN_CONTAINING_2_SIGNALING_PATHWAY	13	0.634494	1.41821	0.0959119	0.332276	0.268192	12	0.710658	1.59295	0.0147848	0.100147	0.0806696
GO_MONOACYLGLYCEROL_METABOLIC_PROCESS	12	-0.548308	-1.38751	0.096	0.332308	0.268218	NA	NA	NA	NA	NA	NA
GO_INORGANIC_ANION_TRANSPORT	140	-0.278133	-1.19857	0.0960552	0.332308	0.268218	97	0.23053	0.751472	0.878821	0.99344	0.800224
GO_POSITIVE_REGULATION_OF_INTRINSIC_APOPTOTIC_SIGNALING_PATHWAY	56	0.430614	1.31243	0.0962289	0.332649	0.268493	51	0.41907	1.24001	0.168485	0.436902	0.351928
GO_RETINA_DEVELOPMENT_IN_CAMERA_TYPE_EYE	127	0.375069	1.27318	0.0962877	0.332649	0.268493	92	0.36856	1.20111	0.163755	0.431933	0.347926
GO_NEGATIVE_REGULATION_OF_CELL_CYCLE_G1_S_PHASE_TRANSITION	102	0.385935	1.27795	0.0964286	0.332903	0.268699	95	0.421165	1.37296	0.0382514	0.180199	0.145151
GO_POSITIVE_REGULATION_OF_CATION_CHANNEL_ACTIVITY	66	0.415316	1.30988	0.0967337	0.333724	0.269362	53	0.315305	0.940443	0.574671	0.824897	0.664461
GO_AGING	278	0.331493	1.20555	0.0968421	0.333866	0.269476	254	0.350294	1.22645	0.0657895	0.248225	0.199947
GO_PEPTIDE_CROSS_LINKING	26	0.505041	1.3373	0.0971831	0.334013	0.269595	18	0.591121	1.4518	0.0715288	0.260988	0.210228
GO_CHROMATIN_REMODELING	185	0.350478	1.23559	0.0972067	0.334013	0.269595	171	0.174872	0.598438	0.996891	1	0.805508
GO_VIRAL_GENE_EXPRESSION	190	0.349318	1.23979	0.0972376	0.334013	0.269595	186	0.338332	1.16635	0.169057	0.437128	0.35211
GO_REGULATION_OF_FATTY_ACID_TRANSPORT	25	0.510089	1.33593	0.0972818	0.334013	0.269595	20	0.573061	1.43352	0.0696379	0.258825	0.208485
GO_HISTONE_SERINE_PHOSPHORYLATION	12	0.6437	1.41031	0.0972887	0.334013	0.269595	NA	NA	NA	NA	NA	NA
GO_REGULATION_OF_ACUTE_INFLAMMATORY_RESPONSE_TO_ANTIGENIC_STIMULUS	12	0.649052	1.42204	0.0972887	0.334013	0.269595	11	0.72603	1.60404	0.0181331	0.11594	0.0933906
GO_INHIBITORY_SYNAPSE_ASSEMBLY	14	-0.543723	-1.42911	0.097493	0.334483	0.269974	NA	NA	NA	NA	NA	NA
GO_MESENCHYME_DEVELOPMENT	254	0.336354	1.21374	0.0981857	0.336458	0.271568	217	0.379633	1.32038	0.0223805	0.130087	0.104786
GO_POSITIVE_REGULATION_OF_MESONEPHROS_DEVELOPMENT	18	0.565588	1.36677	0.0982405	0.336458	0.271568	15	0.389006	0.917779	0.569343	0.822151	0.662249
GO_REGULATION_OF_ANIMAL_ORGAN_MORPHOGENESIS	230	0.340733	1.2261	0.0982721	0.336458	0.271568	204	0.407182	1.41123	0.00870766	0.0710737	0.0572505
GO_COMPLEMENT_ACTIVATION_ALTERNATIVE_PATHWAY	13	-0.542513	-1.41011	0.0983607	0.336529	0.271625	NA	NA	NA	NA	NA	NA
GO_REGULATION_OF_MUSCLE_CONTRACTION	144	-0.268319	-1.16512	0.0985941	0.337095	0.272082	119	0.379008	1.26155	0.090715	0.302524	0.243685
GO_NEGATIVE_REGULATION_OF_CHEMOTAXIS	55	0.43065	1.31068	0.0987013	0.337229	0.272191	48	0.538742	1.57567	0.00445053	0.0450121	0.0362576
GO_ACTIN_FILAMENT_NETWORK_FORMATION	12	0.641529	1.40555	0.0988836	0.337387	0.272318	10	0.558684	1.21814	0.253731	0.554145	0.446368
GO_CD4_POSITIVE_ALPHA_BETA_T_CELL_PROLIFERATION	10	0.663185	1.40007	0.0988836	0.337387	0.272318	NA	NA	NA	NA	NA	NA
GO_DEFENSE_RESPONSE_TO_FUNGUS	20	0.547726	1.36006	0.0989811	0.337488	0.272399	NA	NA	NA	NA	NA	NA
GO_EXPLORATION_BEHAVIOR	23	0.531783	1.35374	0.0991254	0.337516	0.272422	15	0.595886	1.40587	0.0832117	0.285627	0.230075
GO_RESPONSE_TO_TUMOR_CELL	23	0.531649	1.3534	0.0991254	0.337516	0.272422	18	0.362276	0.889756	0.612903	0.847624	0.682768
GO_REGULATION_OF_CALCIUM_MEDIATED_SIGNALING	92	0.388788	1.28479	0.0992823	0.337819	0.272666	86	0.473597	1.52296	0.00766683	0.0667422	0.0537614
GO_POSITIVE_REGULATION_OF_SIGNALING_RECEPTOR_ACTIVITY	34	0.476614	1.34491	0.0997268	0.339098	0.273699	25	0.453724	1.18851	0.256684	0.557014	0.44868
GO_REGULATION_OF_PROTEIN_LOCALIZATION_TO_CELL_PERIPHERY	113	0.380811	1.27493	0.0998811	0.33939	0.273935	105	0.384125	1.26162	0.0970874	0.313735	0.252716
HALLMARK_PANCREAS_BETA_CELLS	26	0.429781	1.14671	0.29781	0.465328	0.274299	17	0.662314	1.6287	0.0206044	0.0381563	0.0168691
GO_STEROID_METABOLIC_PROCESS	280	-0.24578	-1.13149	0.100491	0.34123	0.275419	212	-0.212074	-1.02948	0.213436	0.49991	0.402682
GO_LACTATION	41	-0.389491	-1.31858	0.101167	0.343291	0.277083	37	-0.220786	-0.783317	0.847162	0.978102	0.787869
GO_WALKING_BEHAVIOR	25	0.507246	1.32848	0.101574	0.344434	0.278006	18	0.536739	1.31824	0.148668	0.40915	0.329573
GO_REGULATION_OF_PHOSPHATIDYLINOSITOL_3_KINASE_SIGNALING	114	0.380821	1.27824	0.101896	0.34529	0.278697	104	0.410776	1.35065	0.0419806	0.189762	0.152855
GO_SENSORY_ORGAN_DEVELOPMENT	485	0.3117	1.15884	0.102227	0.346175	0.279411	393	0.397331	1.41352	0.000370483	0.00798697	0.00643357
GO_POSITIVE_REGULATION_OF_NEURON_APOPTOTIC_PROCESS	55	0.428443	1.30396	0.102597	0.347194	0.280233	48	0.401636	1.17467	0.230958	0.525195	0.423049
GO_REGULATION_OF_VASOCONSTRICTION	56	-0.347431	-1.27098	0.103004	0.348333	0.281153	38	0.366714	1.02961	0.453608	0.751958	0.605708
GO_NEGATIVE_REGULATION_OF_TRANSMEMBRANE_RECEPTOR_PROTEIN_SERINE_THREONINE_KINASE_SIGNALING_PATHWAY	113	0.378901	1.26853	0.103448	0.349358	0.28198	102	0.485222	1.59051	0.00324507	0.0370553	0.0298483
GO_REGULATION_OF_DNA_BIOSYNTHETIC_PROCESS	109	0.379148	1.26628	0.103448	0.349358	0.28198	100	0.373574	1.22258	0.140065	0.39155	0.315396
GO_NEGATIVE_REGULATION_OF_CELL_AGING	24	0.515179	1.33358	0.103597	0.349373	0.281992	20	-0.27163	-0.807483	0.707746	0.906197	0.729949
GO_REGULATION_OF_DEFENSE_RESPONSE_TO_BACTERIUM	15	0.599842	1.40208	0.103659	0.349373	0.281992	11	-0.48833	-1.241	0.209581	0.494025	0.397941
GO_KERATAN_SULFATE_METABOLIC_PROCESS	32	0.479743	1.32695	0.103734	0.349373	0.281992	30	0.496268	1.35759	0.0941176	0.308052	0.248138
GO_REGULATION_OF_OLIGODENDROCYTE_DIFFERENTIATION	32	0.481364	1.33143	0.103734	0.349373	0.281992	28	0.488643	1.31625	0.125995	0.368384	0.296736
GO_REGULATION_OF_LIPID_METABOLIC_PROCESS	385	-0.234883	-1.13163	0.103942	0.349836	0.282366	345	0.272491	0.969101	0.578422	0.826092	0.665424
GO_REGULATION_OF_EPITHELIAL_TUBE_FORMATION	18	0.564238	1.36351	0.104106	0.350148	0.282617	17	0.605252	1.47059	0.055794	0.226691	0.182601
GO_ESTABLISHMENT_OR_MAINTENANCE_OF_BIPOLAR_CELL_POLARITY	44	0.444649	1.30767	0.104478	0.351161	0.283435	39	0.453797	1.28744	0.132911	0.380614	0.306587
GO_RETROGRADE_VESICLE_MEDIATED_TRANSPORT_GOLGI_TO_ENDOPLASMIC_RETICULUM	82	0.398717	1.29212	0.105068	0.352906	0.284844	81	0.323236	1.02983	0.439052	0.741852	0.597568
GO_REGULATION_OF_PODOSOME_ASSEMBLY	14	0.609771	1.39544	0.105754	0.354971	0.28651	13	0.497209	1.13677	0.314456	0.625769	0.504062
GO_CELLULAR_RESPONSE_TO_CALCIUM_ION	76	0.402118	1.28943	0.106117	0.355626	0.287039	53	0.438048	1.30654	0.11589	0.35004	0.28196
GO_MOLTING_CYCLE	91	0.386997	1.27431	0.106152	0.355626	0.287039	72	0.418361	1.30655	0.0750577	0.268088	0.215947
GO_INNERVATION	26	-0.45193	-1.38903	0.106164	0.355626	0.287039	17	0.283044	0.687717	0.866953	0.989722	0.797229
GO_PROTEIN_CONTAINING_COMPLEX_REMODELING	28	-0.435849	-1.35123	0.106762	0.357385	0.288459	11	0.47862	1.05743	0.414671	0.723829	0.58305
GO_GAMMA_DELTA_T_CELL_DIFFERENTIATION	12	0.636616	1.39479	0.106858	0.357466	0.288525	NA	NA	NA	NA	NA	NA
GO_G_PROTEIN_COUPLED_ACETYLCHOLINE_RECEPTOR_SIGNALING_PATHWAY	16	0.584098	1.38507	0.107303	0.35847	0.289335	10	0.498835	1.08764	0.385075	0.698797	0.562886
GO_MACROPHAGE_CYTOKINE_PRODUCTION	16	0.58408	1.38502	0.107303	0.35847	0.289335	16	0.596822	1.42918	0.0709117	0.260722	0.210014
GO_NEGATIVE_REGULATION_OF_INTRINSIC_APOPTOTIC_SIGNALING_PATHWAY_IN_RESPONSE_TO_DNA_DAMAGE	31	0.481102	1.32792	0.107438	0.358681	0.289505	29	0.399986	1.08733	0.372368	0.685871	0.552474
GO_REGULATION_OF_STRIATED_MUSCLE_CONTRACTION	88	-0.303138	-1.2161	0.107527	0.358722	0.289538	74	0.325176	1.02051	0.447641	0.747538	0.602147
GO_REGULATION_OF_GLUCOSE_METABOLIC_PROCESS	110	-0.281497	-1.16853	0.107595	0.358722	0.289538	101	0.272019	0.891045	0.69697	0.8995	0.724554
GO_REGULATION_OF_PLATELET_DERIVED_GROWTH_FACTOR_RECEPTOR_SIGNALING_PATHWAY	23	0.519067	1.32137	0.107872	0.359339	0.290036	21	0.514118	1.30296	0.155433	0.420147	0.338432
GO_PHOSPHATIDYLINOSITOL_3_KINASE_SIGNALING	138	0.359875	1.23418	0.108077	0.359339	0.290036	123	0.404798	1.34996	0.0351438	0.17156	0.138193
GO_TELOMERE_ORGANIZATION	149	0.359498	1.23881	0.108324	0.359339	0.290036	143	0.287426	0.969827	0.573222	0.824625	0.664242
GO_COMMISSURAL_NEURON_AXON_GUIDANCE	12	0.632504	1.38578	0.108453	0.359339	0.290036	11	0.460018	1.01633	0.473054	0.768599	0.619112
GO_DOUBLE_STRAND_BREAK_REPAIR_VIA_BREAK_INDUCED_REPLICATION	12	0.635537	1.39242	0.108453	0.359339	0.290036	11	0.457725	1.01127	0.479042	0.773733	0.623248
GO_KERATAN_SULFATE_CATABOLIC_PROCESS	12	0.633225	1.38736	0.108453	0.359339	0.290036	12	0.67215	1.50664	0.0408472	0.185739	0.149614
GO_POSITIVE_REGULATION_OF_RECEPTOR_SIGNALING_PATHWAY_VIA_STAT	72	0.408924	1.30382	0.108479	0.359339	0.290036	52	0.476626	1.41641	0.0421179	0.190097	0.153125
GO_CELLULAR_RESPONSE_TO_FLUID_SHEAR_STRESS	18	0.562547	1.35942	0.108504	0.359339	0.290036	18	0.446852	1.09748	0.345021	0.656214	0.528585
GO_COCHLEA_MORPHOGENESIS	18	0.562707	1.35981	0.108504	0.359339	0.290036	16	0.558467	1.33733	0.124457	0.365548	0.294452
GO_MORPHOGENESIS_OF_AN_ENDOTHELIUM	18	0.5626	1.35955	0.108504	0.359339	0.290036	18	0.453148	1.11294	0.326788	0.641105	0.516415
GO_ACTIVATION_OF_JANUS_KINASE_ACTIVITY	14	0.608877	1.39339	0.108865	0.360292	0.290805	10	0.479169	1.04477	0.431343	0.736711	0.593426
GO_STEM_CELL_DIFFERENTIATION	243	0.336706	1.2151	0.108974	0.360415	0.290904	206	0.295526	1.02581	0.431333	0.736711	0.593426
GO_CELL_REDOX_HOMEOSTASIS	55	0.425492	1.29498	0.109091	0.36056	0.291021	53	0.436579	1.30216	0.11828	0.35422	0.285327
GO_DNA_DEMETHYLATION	20	0.537634	1.335	0.10917	0.360582	0.291039	19	0.1769	0.439354	0.997222	1	0.805508
GO_SYNAPTIC_TRANSMISSION_DOPAMINERGIC	23	0.518448	1.3198	0.109329	0.360867	0.29127	13	-0.324986	-0.882512	0.601208	0.842133	0.678345
GO_REGULATION_OF_MULTI_ORGANISM_PROCESS	60	0.414551	1.27603	0.109819	0.362026	0.292205	46	0.499416	1.45376	0.0361596	0.174776	0.140784
GO_STEROL_TRANSPORT	91	-0.2992	-1.20312	0.109827	0.362026	0.292205	73	0.216527	0.677977	0.951557	1	0.805508
GO_REGULATION_OF_CELL_DIVISION	148	0.35812	1.23656	0.109977	0.362283	0.292412	122	0.454354	1.51134	0.00678375	0.061755	0.0497442
GO_NEGATIVE_REGULATION_OF_TYPE_2_IMMUNE_RESPONSE	11	0.648249	1.39853	0.110224	0.362777	0.292811	10	0.493748	1.07656	0.391045	0.704415	0.567412
GO_HINDBRAIN_DEVELOPMENT	135	0.360463	1.23462	0.110353	0.362777	0.292811	111	0.402539	1.33057	0.047261	0.205379	0.165435
GO_POSITIVE_REGULATION_OF_CALCIUM_ION_TRANSMEMBRANE_TRANSPORT	64	0.412282	1.28855	0.110406	0.362777	0.292811	52	0.377634	1.12223	0.291215	0.59751	0.481299
GO_CD40_SIGNALING_PATHWAY	14	0.607298	1.38978	0.11042	0.362777	0.292811	12	0.5626	1.26108	0.195159	0.475716	0.383193
GO_PURINE_CONTAINING_COMPOUND_CATABOLIC_PROCESS	47	-0.364941	-1.28002	0.110656	0.363311	0.293242	43	-0.414136	-1.54876	0.0134453	0.0944266	0.0760613
GO_ENERGY_HOMEOSTASIS	32	-0.419463	-1.36473	0.111111	0.364324	0.29406	29	0.229982	0.625187	0.943421	1	0.805508
GO_PEPTIDYL_SERINE_DEPHOSPHORYLATION	20	-0.478989	-1.36983	0.111111	0.364324	0.29406	18	0.364576	0.895405	0.607293	0.843567	0.6795
GO_NEGATIVE_REGULATION_OF_ATPASE_ACTIVITY	17	0.569045	1.35844	0.111276	0.364624	0.294301	16	0.474411	1.13605	0.289436	0.596314	0.480336
GO_NEGATIVE_REGULATION_OF_ORGANELLE_ORGANIZATION	386	0.314548	1.16365	0.11168	0.365707	0.295176	355	0.304932	1.0841	0.269269	0.575339	0.46344
GO_PHOSPHATIDYLGLYCEROL_BIOSYNTHETIC_PROCESS	10	-0.586246	-1.37643	0.112	0.366512	0.295826	10	-0.622214	-1.52353	0.0572289	0.229467	0.184837
GO_POSITIVE_REGULATION_OF_LIPID_STORAGE	25	-0.455705	-1.38696	0.112211	0.366961	0.296188	21	-0.247484	-0.744661	0.836364	0.971964	0.782925
GO_PROTEIN_LOCALIZATION_TO_CHROMOSOME	85	0.390946	1.27301	0.112346	0.366997	0.296217	79	0.250005	0.79333	0.819318	0.96221	0.775068
GO_POSITIVE_REGULATION_OF_RECEPTOR_INTERNALIZATION	22	0.527796	1.33461	0.112409	0.366997	0.296217	19	0.493886	1.22663	0.218056	0.507872	0.409095
GO_STEROID_BIOSYNTHETIC_PROCESS	169	-0.259423	-1.14755	0.112444	0.366997	0.296217	137	-0.221582	-1.01431	0.442308	0.744927	0.600044
GO_DNA_DEALKYLATION	26	0.495925	1.31316	0.112676	0.367512	0.296633	25	-0.194674	-0.61262	0.972441	1	0.805508
GO_POSITIVE_REGULATION_OF_UBIQUITIN_PROTEIN_LIGASE_ACTIVITY	13	0.624278	1.39537	0.113208	0.369003	0.297836	12	0.503268	1.12808	0.355522	0.668264	0.538292
GO_PHAGOSOME_MATURATION	45	0.438584	1.29196	0.11413	0.371767	0.300067	41	0.477079	1.36751	0.0829146	0.285627	0.230075
GO_GLIAL_CELL_APOPTOTIC_PROCESS	15	0.59274	1.38548	0.114329	0.37217	0.300393	15	0.451733	1.06577	0.40146	0.711585	0.573187
GO_REGULATION_OF_HETEROTYPIC_CELL_CELL_ADHESION	25	0.500403	1.31056	0.114449	0.372181	0.300402	18	0.415444	1.02034	0.453015	0.751958	0.605708
GO_NEGATIVE_REGULATION_OF_CYCLIN_DEPENDENT_PROTEIN_KINASE_ACTIVITY	29	0.484635	1.32309	0.114483	0.372181	0.300402	28	0.241779	0.651278	0.921751	1	0.805508
GO_AXO_DENDRITIC_PROTEIN_TRANSPORT	13	0.623238	1.39305	0.11478	0.372415	0.30059	12	0.599721	1.34429	0.136157	0.3852	0.310282
GO_EYELID_DEVELOPMENT_IN_CAMERA_TYPE_EYE	13	0.62305	1.39263	0.11478	0.372415	0.30059	10	0.584423	1.27426	0.197015	0.4775	0.38463
GO_POSITIVE_REGULATION_OF_PHAGOCYTOSIS_ENGULFMENT	13	0.623077	1.39269	0.11478	0.372415	0.30059	12	0.532547	1.19371	0.27534	0.581134	0.468108
GO_NADH_METABOLIC_PROCESS	39	-0.383409	-1.29015	0.114943	0.372451	0.300619	37	-0.514843	-1.82659	0.00283321	0.0341402	0.0275002
GO_OPTIC_NERVE_DEVELOPMENT	11	0.645347	1.39227	0.115016	0.372451	0.300619	NA	NA	NA	NA	NA	NA
GO_SKIN_MORPHOGENESIS	11	0.644834	1.39116	0.115016	0.372451	0.300619	NA	NA	NA	NA	NA	NA
GO_RESPONSE_TO_EXTRACELLULAR_STIMULUS	454	0.309051	1.14646	0.115502	0.373779	0.301691	382	0.304215	1.08323	0.250749	0.551284	0.444063
GO_CORNIFICATION	50	0.427378	1.28183	0.115942	0.37496	0.302644	21	0.570314	1.44539	0.0632737	0.242616	0.195429
GO_POSITIVE_REGULATION_OF_KIDNEY_DEVELOPMENT	34	0.470063	1.32643	0.11612	0.375291	0.302912	30	-0.303865	-1.0148	0.434599	0.73869	0.59502
GO_INTRACELLULAR_LIPID_TRANSPORT	41	-0.377258	-1.27717	0.116732	0.377022	0.304308	40	-0.332994	-1.21002	0.173077	0.444081	0.357711
GO_HETEROCHROMATIN_ORGANIZATION	55	0.42247	1.28578	0.116883	0.377266	0.304505	50	0.270045	0.796245	0.792224	0.947926	0.763562
GO_CELL_CELL_RECOGNITION	56	0.421746	1.28541	0.117035	0.377511	0.304703	35	0.400229	1.11853	0.316537	0.627949	0.505818
GO_POSITIVE_REGULATION_OF_CALCIUM_ION_IMPORT	17	0.567306	1.35429	0.117211	0.377831	0.304962	13	0.36228	0.828286	0.694486	0.896993	0.722535
GO_EPOXYGENASE_P450_PATHWAY	10	-0.581004	-1.36412	0.117333	0.377981	0.305083	NA	NA	NA	NA	NA	NA
GO_SYNAPTIC_VESICLE_PRIMING	20	-0.476183	-1.36181	0.11746	0.378144	0.305215	14	-0.285669	-0.792951	0.739264	0.922658	0.743208
GO_LEUKOTRIENE_BIOSYNTHETIC_PROCESS	13	0.617382	1.37996	0.117925	0.379393	0.306222	NA	NA	NA	NA	NA	NA
GO_POSITIVE_REGULATION_OF_PHOSPHATIDYLINOSITOL_3_KINASE_SIGNALING	80	0.392798	1.26846	0.118012	0.379429	0.306252	71	0.425843	1.33087	0.0621404	0.239714	0.193092
GO_NEGATIVE_REGULATION_OF_NITRIC_OXIDE_METABOLIC_PROCESS	14	0.603003	1.37995	0.118196	0.379575	0.30637	12	0.7329	1.64281	0.00779855	0.066829	0.0538313
GO_CYCLOOXYGENASE_PATHWAY	11	0.643584	1.38846	0.118211	0.379575	0.30637	NA	NA	NA	NA	NA	NA
GO_TRANSFERRIN_TRANSPORT	33	0.4729	1.32048	0.118294	0.379598	0.306388	30	0.354074	0.968602	0.517647	0.796694	0.641743
GO_POSITIVE_REGULATION_OF_VIRAL_LIFE_CYCLE	59	0.415875	1.27174	0.11849	0.379757	0.306516	55	0.339957	1.02187	0.465802	0.761752	0.613598
GO_PHOSPHATIDYLETHANOLAMINE_BIOSYNTHETIC_PROCESS	15	-0.517935	-1.3814	0.118497	0.379757	0.306516	11	-0.3789	-0.962908	0.517964	0.796694	0.641743
HALLMARK_PI3K_AKT_MTOR_SIGNALING	104	0.320061	1.06146	0.343266	0.5201	0.306585	99	0.344687	1.12721	0.267621	0.382316	0.169024
GO_COLLAGEN_BIOSYNTHETIC_PROCESS	42	0.449571	1.31504	0.118758	0.380029	0.306736	35	0.643908	1.79955	0.000276645	0.00643025	0.00517962
GO_MONOVALENT_INORGANIC_ANION_HOMEOSTASIS	18	0.554734	1.34054	0.118768	0.380029	0.306736	12	0.535486	1.2003	0.267776	0.573407	0.461884
GO_MITOCHONDRIAL_CALCIUM_ION_HOMEOSTASIS	25	-0.451853	-1.37523	0.118812	0.380029	0.306736	24	-0.556511	-1.73725	0.00446288	0.0450121	0.0362576
GO_PROSTANOID_METABOLIC_PROCESS	44	0.436152	1.28268	0.119403	0.381629	0.308027	36	0.369715	1.038	0.422136	0.730175	0.588162
GO_REGULATION_OF_INOSITOL_PHOSPHATE_BIOSYNTHETIC_PROCESS	13	0.616411	1.37779	0.119497	0.381629	0.308027	10	0.651884	1.42135	0.0895522	0.30011	0.241741
GO_RESPONSE_TO_STEROID_HORMONE	313	0.32071	1.17573	0.119543	0.381629	0.308027	268	0.385254	1.3543	0.0115778	0.0873389	0.0703522
GO_HYPEROSMOTIC_SALINITY_RESPONSE	10	-0.577795	-1.35659	0.12	0.382596	0.308808	10	-0.661748	-1.62033	0.025957	0.140826	0.113436
GO_NEGATIVE_REGULATION_OF_CYTOSOLIC_CALCIUM_ION_CONCENTRATION	10	-0.57923	-1.35996	0.12	0.382596	0.308808	NA	NA	NA	NA	NA	NA
GO_REGULATION_OF_SODIUM_ION_TRANSMEMBRANE_TRANSPORTER_ACTIVITY	51	-0.356112	-1.26914	0.120332	0.383211	0.309304	45	-0.242212	-0.918168	0.626866	0.855755	0.689317
GO_REGULATION_OF_RELEASE_OF_SEQUESTERED_CALCIUM_ION_INTO_CYTOSOL	70	0.400871	1.27427	0.120347	0.383211	0.309304	65	0.433279	1.3385	0.0752315	0.268368	0.216173
GO_SYNAPTONEMAL_COMPLEX_ORGANIZATION	16	0.577763	1.37004	0.120715	0.384032	0.309967	10	0.486333	1.06039	0.41194	0.721329	0.581036
GO_SULFUR_COMPOUND_TRANSPORT	43	0.44067	1.29419	0.12076	0.384032	0.309967	36	0.381512	1.07112	0.377091	0.689577	0.55546
GO_NEUROTROPHIN_TRK_RECEPTOR_SIGNALING_PATHWAY	33	0.471432	1.31638	0.121045	0.384693	0.3105	29	0.388589	1.05635	0.4	0.711585	0.573187
GO_CELLULAR_RESPONSE_TO_TESTOSTERONE_STIMULUS	10	0.653007	1.37858	0.121212	0.38473	0.31053	10	0.520558	1.13501	0.331343	0.64621	0.520528
GO_REGULATION_OF_T_HELPER_2_CELL_DIFFERENTIATION	10	0.652778	1.3781	0.121212	0.38473	0.31053	NA	NA	NA	NA	NA	NA
GO_CARBOHYDRATE_DERIVATIVE_CATABOLIC_PROCESS	167	0.345971	1.20908	0.121485	0.385349	0.31103	156	0.403068	1.36554	0.0239833	0.135793	0.109382
GO_REGULATION_OF_RETINOIC_ACID_RECEPTOR_SIGNALING_PATHWAY	17	0.565434	1.34982	0.121662	0.385664	0.311284	12	-0.36231	-0.964303	0.495601	0.786077	0.633191
GO_POSITIVE_REGULATION_OF_PROTEIN_MATURATION	24	0.506694	1.31161	0.122302	0.387318	0.312619	18	0.61261	1.50458	0.0476858	0.206188	0.166086
GO_REGULATION_OF_DNA_REPLICATION	107	0.37408	1.24957	0.122497	0.387318	0.312619	100	0.280525	0.918066	0.639522	0.864121	0.696056
GO_RESPONSE_TO_MECHANICAL_STIMULUS	196	0.338801	1.20364	0.122517	0.387318	0.312619	169	0.496405	1.70032	2.48721e-05	0.000990342	0.000797728
GO_POSITIVE_REGULATION_OF_PROTEIN_LOCALIZATION_TO_CELL_PERIPHERY	62	0.412303	1.28053	0.122605	0.387318	0.312619	57	0.443642	1.33939	0.0737705	0.264315	0.212908
GO_INTESTINAL_EPITHELIAL_CELL_DEVELOPMENT	13	0.615109	1.37488	0.122642	0.387318	0.312619	12	0.472081	1.05818	0.417549	0.727257	0.585811
GO_MULTI_MULTICELLULAR_ORGANISM_PROCESS	190	0.34083	1.20967	0.122652	0.387318	0.312619	146	0.408023	1.38184	0.0218522	0.129113	0.104002
GO_POSITIVE_REGULATION_OF_HAIR_CYCLE	12	0.62271	1.36432	0.122807	0.387561	0.312815	NA	NA	NA	NA	NA	NA
GO_REGULATION_OF_ION_TRANSMEMBRANE_TRANSPORT	420	0.310708	1.15128	0.123469	0.389221	0.314155	320	0.326985	1.15878	0.131263	0.376598	0.303353
GO_ACUTE_PHASE_RESPONSE	41	0.444929	1.30044	0.12349	0.389221	0.314155	21	0.641192	1.62502	0.0127839	0.0918956	0.0740227
GO_NEGATIVE_REGULATION_OF_VIRAL_RELEASE_FROM_HOST_CELL	16	0.57391	1.36091	0.123696	0.389388	0.31429	15	0.431311	1.01759	0.472993	0.768599	0.619112
GO_REPRODUCTIVE_BEHAVIOR	24	0.505783	1.30926	0.123741	0.389388	0.31429	15	-0.363553	-1.01452	0.438486	0.741169	0.597017
GO_VASCULAR_ASSOCIATED_SMOOTH_MUSCLE_CELL_DIFFERENTIATION	24	-0.441606	-1.33628	0.123779	0.389388	0.31429	22	-0.373281	-1.14	0.267857	0.573407	0.461884
GO_METHIONINE_METABOLIC_PROCESS	16	-0.513162	-1.38089	0.123867	0.38942	0.314315	13	-0.544219	-1.47785	0.060423	0.23567	0.189834
GO_NEGATIVE_REGULATION_OF_LIPID_STORAGE	21	-0.471535	-1.37339	0.124204	0.389523	0.314398	18	0.366635	0.900462	0.603086	0.84341	0.679373
GO_RESPONSE_TO_MITOCHONDRIAL_DEPOLARISATION	21	-0.470481	-1.37032	0.124204	0.389523	0.314398	21	-0.405417	-1.21987	0.178182	0.449529	0.362099
GO_NEGATIVE_REGULATION_OF_ALCOHOL_BIOSYNTHETIC_PROCESS	13	0.614258	1.37298	0.124214	0.389523	0.314398	11	0.680344	1.50311	0.0449102	0.198498	0.159892
GO_POSITIVE_REGULATION_OF_EPIDERMAL_GROWTH_FACTOR_ACTIVATED_RECEPTOR_ACTIVITY	13	0.614327	1.37313	0.124214	0.389523	0.314398	NA	NA	NA	NA	NA	NA
GO_CELLULAR_RESPONSE_TO_COLD	10	0.648552	1.36918	0.124402	0.389866	0.314676	NA	NA	NA	NA	NA	NA
GO_CONNECTIVE_TISSUE_DEVELOPMENT	237	0.332317	1.19711	0.125	0.391493	0.315989	217	0.561289	1.95218	5.32182e-11	1.28256e-08	1.03311e-08
GO_NEGATIVE_REGULATION_OF_CYTOKINE_PRODUCTION_INVOLVED_IN_INFLAMMATORY_RESPONSE	16	0.573064	1.3589	0.125186	0.391829	0.31626	14	0.532839	1.23736	0.202663	0.486369	0.391774
GO_NEGATIVE_REGULATION_OF_MRNA_METABOLIC_PROCESS	83	0.387797	1.26121	0.125461	0.392335	0.316668	74	0.206471	0.647972	0.971231	1	0.805508
GO_RESPONSE_TO_AMINE	42	0.445759	1.30389	0.125506	0.392335	0.316668	28	0.305695	0.823449	0.702918	0.903357	0.727661
GO_COMPLEMENT_ACTIVATION	54	0.420684	1.2825	0.125811	0.39296	0.317173	35	0.495576	1.385	0.0801034	0.279845	0.225418
GO_RESPONSE_TO_FLUID_SHEAR_STRESS	32	0.472137	1.30591	0.125864	0.39296	0.317173	32	0.478136	1.32381	0.119481	0.357096	0.287644
GO_NEGATIVE_REGULATION_OF_CELLULAR_COMPONENT_MOVEMENT	291	0.323762	1.1808	0.126183	0.393707	0.317776	257	0.430434	1.50882	0.000206959	0.00529421	0.00426453
GO_SCHWANN_CELL_DIFFERENTIATION	39	-0.377487	-1.27022	0.126437	0.394251	0.318215	36	0.307175	0.862414	0.679537	0.890946	0.717664
GO_POSITIVE_REGULATION_OF_HETEROTYPIC_CELL_CELL_ADHESION	16	0.569261	1.34988	0.126677	0.39475	0.318618	10	0.555685	1.2116	0.256716	0.557014	0.44868
GO_BROWN_FAT_CELL_DIFFERENTIATION	49	-0.360967	-1.2779	0.127572	0.39682	0.320289	42	-0.399336	-1.46522	0.0246254	0.137512	0.110767
GO_NEGATIVE_REGULATION_OF_CALCIUM_ION_TRANSMEMBRANE_TRANSPORT	30	0.470645	1.29389	0.127572	0.39682	0.320289	29	0.572517	1.55634	0.0276316	0.145598	0.117281
GO_COLLECTING_DUCT_DEVELOPMENT	11	-0.554775	-1.3445	0.12766	0.39682	0.320289	NA	NA	NA	NA	NA	NA
GO_MYOBLAST_DIFFERENTIATION	84	0.384568	1.24784	0.127792	0.39682	0.320289	72	0.421101	1.31511	0.0681293	0.254457	0.204967
GO_CELLULAR_RESPONSE_TO_ZINC_ION	11	0.637297	1.3749	0.127796	0.39682	0.320289	11	0.720391	1.59158	0.020775	0.125499	0.101091
GO_POSITIVE_REGULATION_OF_CHROMOSOME_SEPARATION	15	0.584639	1.36655	0.128049	0.39682	0.320289	15	0.391402	0.923431	0.566423	0.821036	0.661351
GO_INTESTINAL_LIPID_ABSORPTION	14	-0.527151	-1.38555	0.128134	0.39682	0.320289	NA	NA	NA	NA	NA	NA
GO_OTIC_VESICLE_DEVELOPMENT	14	-0.527002	-1.38516	0.128134	0.39682	0.320289	10	0.700962	1.52836	0.0447761	0.19848	0.159877
GO_REGULATION_OF_INCLUSION_BODY_ASSEMBLY	14	-0.52775	-1.38713	0.128134	0.39682	0.320289	14	0.400803	0.930746	0.569527	0.822151	0.662249
GO_CELLULAR_RESPONSE_TO_IONIZING_RADIATION	67	0.40004	1.26114	0.128141	0.39682	0.320289	64	0.444856	1.36908	0.0536131	0.22257	0.179282
GO_AMINO_SUGAR_METABOLIC_PROCESS	38	0.449832	1.29772	0.128342	0.397196	0.320592	33	0.431057	1.19855	0.225974	0.518664	0.417788
GO_REGULATION_OF_PROTEIN_LOCALIZATION_TO_PLASMA_MEMBRANE	94	0.374974	1.23851	0.128606	0.397764	0.32105	89	0.411249	1.33108	0.0556174	0.226375	0.182347
GO_ANDROGEN_METABOLIC_PROCESS	25	-0.440011	-1.3392	0.128713	0.397847	0.321117	16	0.325037	0.77835	0.785818	0.945615	0.761701
GO_POSITIVE_REGULATION_OF_FILOPODIUM_ASSEMBLY	27	0.48392	1.29075	0.128852	0.398028	0.321263	25	0.450725	1.18065	0.266043	0.570857	0.45983
GO_REGULATION_OF_HAIR_FOLLICLE_DEVELOPMENT	18	0.551623	1.33302	0.129032	0.398338	0.321514	13	0.408759	0.93455	0.566319	0.821036	0.661351
GO_MUSCLE_CELL_DIFFERENTIATION	342	0.316716	1.1659	0.1294	0.399223	0.322228	308	0.400128	1.41557	0.00213201	0.0279727	0.0225322
GO_NEUTRAL_LIPID_CATABOLIC_PROCESS	38	-0.37913	-1.26775	0.129921	0.400584	0.323326	22	-0.326965	-0.998552	0.475	0.76992	0.620177
GO_COLUMNAR_CUBOIDAL_EPITHELIAL_CELL_DEVELOPMENT	56	0.415535	1.26648	0.130039	0.400698	0.323418	48	0.205716	0.601662	0.972973	1	0.805508
GO_REGULATION_OF_BODY_FLUID_LEVELS	439	0.308255	1.14329	0.130214	0.400987	0.323652	347	0.418609	1.4879	0.000129591	0.00382836	0.00308377
GO_CELLULAR_RESPONSE_TO_INORGANIC_SUBSTANCE	194	0.337648	1.19943	0.130387	0.40117	0.323799	160	0.401117	1.36324	0.0186722	0.1181	0.0951303
GO_SIGNALING_RECEPTOR_LIGAND_PRECURSOR_PROCESSING	31	-0.399356	-1.28899	0.130435	0.40117	0.323799	23	0.390678	1.00466	0.464674	0.760911	0.61292
GO_NEGATIVE_REGULATION_OF_ENDOCYTOSIS	42	0.441711	1.29205	0.130904	0.40213	0.324574	34	0.55492	1.54749	0.0211942	0.127193	0.102455
GO_BILE_ACID_BIOSYNTHETIC_PROCESS	33	-0.401456	-1.3126	0.130909	0.40213	0.324574	22	-0.450068	-1.37451	0.0928571	0.306114	0.246578
GO_POSITIVE_REGULATION_OF_PRODUCTION_OF_MIRNAS_INVOLVED_IN_GENE_SILENCING_BY_MIRNA	11	0.636161	1.37245	0.13099	0.402131	0.324575	NA	NA	NA	NA	NA	NA
HALLMARK_GLYCOLYSIS	195	0.296173	1.04692	0.374459	0.550675	0.324608	176	0.33802	1.16377	0.180698	0.288741	0.127654
GO_NITRIC_OXIDE_MEDIATED_SIGNAL_TRANSDUCTION	23	0.510071	1.29847	0.131195	0.402511	0.324882	20	-0.341386	-1.01485	0.464789	0.760911	0.61292
GO_HYDROGEN_PEROXIDE_METABOLIC_PROCESS	44	0.430683	1.26659	0.131615	0.403548	0.325719	37	0.350305	0.979752	0.509702	0.795008	0.640385
GO_NEGATIVE_REGULATION_OF_LIPID_LOCALIZATION	43	-0.36377	-1.25416	0.132075	0.404711	0.326657	30	0.375197	1.02639	0.447059	0.747383	0.602023
GO_RESPONSE_TO_REDOX_STATE	14	0.590922	1.3523	0.132193	0.40482	0.326746	12	0.580209	1.30055	0.15885	0.423385	0.34104
GO_REGULATION_OF_HEART_RATE	92	-0.293692	-1.17224	0.13253	0.405603	0.327377	68	-0.330099	-1.3282	0.0371548	0.177238	0.142767
GO_POSITIVE_REGULATION_OF_EXTRINSIC_APOPTOTIC_SIGNALING_PATHWAY	50	0.422117	1.26605	0.13307	0.407003	0.328508	49	0.416053	1.22433	0.175182	0.445943	0.35921
GO_POSITIVE_REGULATION_OF_PROTEIN_POLYMERIZATION	127	0.359618	1.22073	0.133411	0.407794	0.329146	114	0.310413	1.03059	0.445989	0.746611	0.601401
GO_GENITALIA_MORPHOGENESIS	12	0.618932	1.35604	0.133971	0.40883	0.329982	NA	NA	NA	NA	NA	NA
GO_SULFUR_AMINO_ACID_METABOLIC_PROCESS	39	-0.373032	-1.25522	0.1341	0.40883	0.329982	31	-0.511925	-1.7173	0.00685244	0.062015	0.0499535
GO_CHEMOKINE_BIOSYNTHETIC_PROCESS	15	0.57858	1.35239	0.134146	0.40883	0.329982	12	0.675359	1.51383	0.0408472	0.185739	0.149614
GO_SERTOLI_CELL_DEVELOPMENT	15	0.57846	1.35211	0.134146	0.40883	0.329982	13	0.560944	1.28249	0.174367	0.444805	0.358294
GO_ANAPHASE_PROMOTING_COMPLEX_DEPENDENT_CATABOLIC_PROCESS	80	0.384478	1.24159	0.134161	0.40883	0.329982	79	0.288009	0.913926	0.631818	0.858995	0.691927
GO_REGULATION_OF_MITOPHAGY	18	-0.481265	-1.33097	0.134375	0.409229	0.330304	18	-0.557051	-1.62126	0.0101427	0.0793816	0.0639425
GO_TELENCEPHALON_DEVELOPMENT	223	0.334481	1.20228	0.135135	0.411046	0.331771	180	0.415367	1.42885	0.00738418	0.0650234	0.0523769
GO_REGULATION_OF_HISTONE_PHOSPHORYLATION	13	0.609613	1.3626	0.13522	0.411046	0.331771	13	0.455793	1.04208	0.412817	0.722035	0.581605
GO_REGULATION_OF_SKELETAL_MUSCLE_ADAPTATION	13	0.607181	1.35716	0.13522	0.411046	0.331771	13	0.624266	1.42727	0.0700447	0.259462	0.208998
GO_POSITIVE_REGULATION_OF_INSULIN_SECRETION	64	-0.326057	-1.22376	0.135514	0.411687	0.332288	54	0.34137	1.0222	0.461995	0.759571	0.611841
GO_NK_T_CELL_ACTIVATION	11	0.633531	1.36678	0.135783	0.412251	0.332743	NA	NA	NA	NA	NA	NA
GO_POSITIVE_REGULATION_OF_SYNAPTIC_TRANSMISSION_GLUTAMATERGIC	28	0.474317	1.28058	0.135922	0.412422	0.332882	17	0.572213	1.39032	0.0987124	0.318044	0.256187
GO_FATTY_ACID_DERIVATIVE_BIOSYNTHETIC_PROCESS	83	0.381221	1.23982	0.136531	0.413994	0.33415	65	0.361038	1.11533	0.311343	0.622158	0.501153
GO_SUCKLING_BEHAVIOR	13	-0.512816	-1.33292	0.136612	0.413994	0.33415	NA	NA	NA	NA	NA	NA
GO_RESPONSE_TO_DRUG	357	0.314273	1.15932	0.136691	0.413994	0.33415	298	0.375634	1.32791	0.0168378	0.109517	0.088217
GO_ENDOCRINE_HORMONE_SECRETION	40	0.443226	1.28307	0.136856	0.414243	0.334351	28	0.378148	1.01862	0.442971	0.745722	0.600685
GO_GLUTATHIONE_DERIVATIVE_METABOLIC_PROCESS	21	-0.46066	-1.34172	0.136943	0.414252	0.334358	16	-0.29055	-0.82709	0.697749	0.899998	0.724956
GO_REGULATION_OF_CELL_FATE_COMMITMENT	27	0.480333	1.28118	0.137255	0.41469	0.334712	20	0.458019	1.14574	0.291086	0.59751	0.481299
GO_ZINC_ION_HOMEOSTASIS	27	0.480308	1.28111	0.137255	0.41469	0.334712	21	0.61045	1.54711	0.0288858	0.150991	0.121625
GO_ORGAN_INDUCTION	18	-0.478767	-1.32406	0.1375	0.415178	0.335106	16	-0.353539	-1.0064	0.434084	0.738443	0.594822
GO_RESPONSE_TO_DSRNA	36	0.446099	1.2743	0.137602	0.415234	0.335151	36	0.472676	1.32707	0.109395	0.337543	0.271894
GO_INTESTINAL_ABSORPTION	33	-0.397627	-1.30008	0.138182	0.416729	0.336358	19	0.470041	1.16741	0.272222	0.577621	0.465278
GO_TROPHOBLAST_GIANT_CELL_DIFFERENTIATION	13	0.604644	1.35149	0.138365	0.416914	0.336507	10	0.537478	1.1719	0.295522	0.601688	0.484665
GO_NEGATIVE_REGULATION_OF_MEIOTIC_CELL_CYCLE	14	0.585773	1.34052	0.138414	0.416914	0.336507	NA	NA	NA	NA	NA	NA
GO_RESPONSE_TO_ALCOHOL	203	0.334783	1.19589	0.138495	0.416914	0.336507	176	0.400527	1.37509	0.0165553	0.108586	0.0874669
GO_REGULATION_OF_SKELETAL_MUSCLE_FIBER_DEVELOPMENT	11	0.631392	1.36216	0.138978	0.418029	0.337407	11	0.621213	1.37247	0.122754	0.362915	0.292331
GO_CELLULAR_RESPONSE_TO_ALKALOID	31	0.463817	1.28021	0.139118	0.418029	0.337407	24	0.486068	1.26019	0.192722	0.473177	0.381148
GO_GRANULOCYTE_DIFFERENTIATION	31	0.463802	1.28017	0.139118	0.418029	0.337407	27	0.331022	0.882947	0.624339	0.854663	0.688438
GO_ALPHA_LINOLENIC_ACID_METABOLIC_PROCESS	13	-0.512409	-1.33186	0.139344	0.418455	0.33775	11	0.211627	0.467554	0.989521	1	0.805508
GO_NEGATIVE_REGULATION_OF_DNA_DAMAGE_RESPONSE_SIGNAL_TRANSDUCTION_BY_P53_CLASS_MEDIATOR	15	0.575416	1.34499	0.140244	0.420901	0.339725	14	0.572284	1.32896	0.116864	0.351729	0.283321
GO_RESPONSE_TO_LIPOTEICHOIC_ACID	10	0.635429	1.34147	0.140351	0.420968	0.339779	10	0.534453	1.16531	0.295522	0.601688	0.484665
GO_AUTOPHAGY_OF_MITOCHONDRION	75	-0.311999	-1.19345	0.140777	0.421513	0.340219	75	-0.293497	-1.21303	0.137405	0.386709	0.311497
GO_GLYCEROPHOSPHOLIPID_CATABOLIC_PROCESS	29	-0.414032	-1.29845	0.140794	0.421513	0.340219	22	-0.339707	-1.03747	0.432143	0.737526	0.594083
GO_RESPONSE_TO_ESTRADIOL	124	0.36009	1.22375	0.140878	0.421513	0.340219	103	0.387789	1.27335	0.0939525	0.307952	0.248057
GO_NEGATIVE_REGULATION_OF_HYDROLASE_ACTIVITY	369	0.311821	1.15178	0.140947	0.421513	0.340219	297	0.366161	1.29334	0.0221106	0.129468	0.104288
GO_SERINE_FAMILY_AMINO_ACID_CATABOLIC_PROCESS	11	-0.553257	-1.34082	0.140957	0.421513	0.340219	NA	NA	NA	NA	NA	NA
GO_RESPONSE_TO_STEROL	30	0.46279	1.27229	0.141289	0.421788	0.340441	27	0.266459	0.710736	0.85582	0.983141	0.791928
GO_MESENCHYMAL_CELL_DIFFERENTIATION	207	0.335535	1.20114	0.141304	0.421788	0.340441	178	0.380479	1.30619	0.038105	0.179694	0.144745
GO_NEGATIVE_REGULATION_OF_CALCIUM_ION_TRANSPORT	45	0.428	1.26078	0.141304	0.421788	0.340441	44	0.468937	1.35285	0.080402	0.280397	0.225862
GO_AUDITORY_RECEPTOR_CELL_MORPHOGENESIS	14	0.585205	1.33922	0.141524	0.422189	0.340765	11	0.447278	0.988185	0.489521	0.781759	0.629713
GO_SODIUM_ION_TRANSMEMBRANE_TRANSPORT	147	-0.259539	-1.12191	0.141667	0.422361	0.340903	107	0.328754	1.08353	0.334769	0.648134	0.522077
GO_REGULATION_OF_CELL_CYCLE_CHECKPOINT	31	0.460497	1.27105	0.141873	0.422564	0.341067	29	0.334349	0.908903	0.606579	0.843567	0.6795
GO_POSITIVE_REGULATION_OF_STEROID_METABOLIC_PROCESS	25	-0.428749	-1.30492	0.141914	0.422564	0.341067	19	-0.325667	-0.949727	0.524823	0.800143	0.644522
GO_CILIARY_BASAL_BODY_PLASMA_MEMBRANE_DOCKING	95	0.371867	1.22519	0.14199	0.422564	0.341067	94	0.205614	0.671112	0.959607	1	0.805508
GO_INTRACILIARY_TRANSPORT_INVOLVED_IN_CILIUM_ASSEMBLY	39	0.442139	1.27472	0.14305	0.425302	0.343277	38	0.199373	0.559773	0.975515	1	0.805508
GO_NEGATIVE_REGULATION_OF_INTERFERON_BETA_PRODUCTION	13	0.603029	1.34788	0.143082	0.425302	0.343277	13	0.594172	1.35846	0.116244	0.350648	0.282449
GO_ENTRAINMENT_OF_CIRCADIAN_CLOCK	32	-0.396057	-1.28858	0.143369	0.425355	0.34332	29	0.324871	0.883136	0.638158	0.862747	0.69495
GO_KIDNEY_MORPHOGENESIS	82	0.380272	1.23235	0.143387	0.425355	0.34332	67	0.409234	1.27141	0.118192	0.35419	0.285303
GO_SYNAPTIC_TRANSMISSION_GABAERGIC	43	-0.362079	-1.24833	0.143396	0.425355	0.34332	28	0.438843	1.18211	0.251989	0.552558	0.44509
GO_POSITIVE_REGULATION_OF_LIPID_KINASE_ACTIVITY	34	0.458002	1.29239	0.143443	0.425355	0.34332	30	0.546298	1.49445	0.0366013	0.175679	0.141511
GO_POSITIVE_REGULATION_OF_PROTEIN_AUTOPHOSPHORYLATION	26	0.48162	1.27528	0.143662	0.425751	0.34364	24	0.297485	0.771264	0.774933	0.938238	0.755758
GO_FOREBRAIN_CELL_MIGRATION	47	0.424678	1.26649	0.143799	0.425904	0.343763	40	0.299485	0.854195	0.692695	0.896575	0.722199
GO_REGULATION_OF_BILE_ACID_METABOLIC_PROCESS	12	-0.525149	-1.32891	0.144	0.426243	0.344037	NA	NA	NA	NA	NA	NA
GO_PEPTIDYL_ASPARAGINE_MODIFICATION	31	0.459231	1.26756	0.144628	0.427813	0.345304	27	0.369881	0.986596	0.494709	0.786077	0.633191
GO_REGULATION_OF_TELOMERE_MAINTENANCE_VIA_TELOMERE_LENGTHENING	60	0.404602	1.24541	0.144703	0.427813	0.345304	59	0.19736	0.600454	0.977907	1	0.805508
GO_POSITIVE_REGULATION_OF_GLYCOLYTIC_PROCESS	22	-0.44953	-1.32569	0.14511	0.428467	0.345832	21	-0.458558	-1.37977	0.0909091	0.302524	0.243685
GO_REGULATION_OF_CHEMOKINE_MEDIATED_SIGNALING_PATHWAY	10	0.633236	1.33684	0.145136	0.428467	0.345832	10	0.694141	1.51349	0.0507463	0.214559	0.172829
GO_REGULATION_OF_PLATELET_ACTIVATION	35	0.449544	1.27996	0.145183	0.428467	0.345832	30	0.576571	1.57726	0.0124842	0.0906311	0.0730041
GO_ACTIVATION_OF_JNKK_ACTIVITY	11	0.629506	1.35809	0.145367	0.428611	0.345948	NA	NA	NA	NA	NA	NA
GO_CHONDROITIN_SULFATE_PROTEOGLYCAN_BIOSYNTHETIC_PROCESS	30	0.45835	1.26009	0.145405	0.428611	0.345948	25	0.633115	1.65841	0.00336104	0.0376288	0.0303103
GO_REGULATION_OF_BROWN_FAT_CELL_DIFFERENTIATION	23	-0.441534	-1.32125	0.14557	0.428843	0.346135	19	-0.493982	-1.44058	0.0780142	0.275002	0.221516
GO_MOVEMENT_IN_HOST_ENVIRONMENT	154	0.343874	1.19058	0.145928	0.429642	0.34678	134	0.356453	1.19379	0.154989	0.419442	0.337864
GO_SULFATION	11	-0.550814	-1.3349	0.146277	0.430253	0.347274	NA	NA	NA	NA	NA	NA
GO_POSITIVE_REGULATION_OF_IMMUNOGLOBULIN_PRODUCTION	41	0.437244	1.27798	0.146309	0.430253	0.347274	36	0.588654	1.65268	0.00759432	0.0663634	0.0534562
GO_POSITIVE_REGULATION_OF_ACTIN_CYTOSKELETON_REORGANIZATION	18	0.542058	1.30991	0.146628	0.430936	0.347824	18	-0.270641	-0.787681	0.730104	0.91921	0.740431
GO_PIGMENT_GRANULE_MATURATION	10	0.632235	1.33473	0.14673	0.430983	0.347862	NA	NA	NA	NA	NA	NA
GO_CELLULAR_RESPONSE_TO_ABIOTIC_STIMULUS	302	0.31795	1.16291	0.147028	0.431436	0.348229	264	0.369279	1.29785	0.027163	0.143459	0.115558
GO_POSITIVE_REGULATION_OF_CYTOSOLIC_CALCIUM_ION_CONCENTRATION_INVOLVED_IN_PHOSPHOLIPASE_C_ACTIVATING_G_PROTEIN_COUPLED_SIGNALING_PATHWAY	27	0.47559	1.26853	0.147059	0.431436	0.348229	19	0.551558	1.36987	0.111111	0.340547	0.274314
GO_REGULATION_OF_CELLULAR_PH	87	0.374592	1.22453	0.147239	0.43171	0.34845	71	0.270488	0.845347	0.737629	0.921836	0.742546
GO_CHONDROITIN_SULFATE_BIOSYNTHETIC_PROCESS	25	0.484874	1.26989	0.147353	0.431777	0.348503	21	0.677156	1.71616	0.0035499	0.0387947	0.0312494
GO_POLYSACCHARIDE_METABOLIC_PROCESS	103	-0.286535	-1.16689	0.147436	0.431777	0.348503	92	0.243517	0.7936	0.823144	0.96395	0.776469
GO_RNA_DEPENDENT_DNA_BIOSYNTHETIC_PROCESS	70	0.389493	1.2381	0.147643	0.43182	0.348538	68	0.239403	0.745007	0.873126	0.99191	0.798991
GO_SEMAPHORIN_PLEXIN_SIGNALING_PATHWAY	40	0.43987	1.27335	0.147696	0.43182	0.348538	36	0.321069	0.90142	0.624196	0.854663	0.688438
GO_CELLULAR_RESPONSE_TO_ANTIBIOTIC	14	0.579478	1.32611	0.147745	0.43182	0.348538	13	0.485851	1.11081	0.341282	0.653315	0.52625
GO_PTERIDINE_CONTAINING_COMPOUND_BIOSYNTHETIC_PROCESS	13	0.598039	1.33673	0.147799	0.43182	0.348538	13	0.405463	0.927015	0.57377	0.824897	0.664461
GO_MAGNESIUM_ION_TRANSPORT	16	-0.497952	-1.33996	0.148036	0.432259	0.348892	14	-0.437968	-1.2157	0.233129	0.527419	0.424841
GO_POSITIVE_REGULATION_OF_EPITHELIAL_TO_MESENCHYMAL_TRANSITION	46	0.422868	1.25192	0.148993	0.434797	0.350941	41	0.562953	1.61366	0.00380814	0.0401785	0.0323641
GO_REGULATION_OF_FATTY_ACID_BETA_OXIDATION	20	-0.459994	-1.31551	0.149206	0.435163	0.351237	17	-0.319817	-0.937126	0.544554	0.811691	0.653824
GO_REGULATION_OF_VOLTAGE_GATED_CALCIUM_CHANNEL_ACTIVITY	32	0.461113	1.27542	0.149378	0.435407	0.351433	24	0.404368	1.04837	0.40566	0.714231	0.575319
GO_REGULATION_OF_ARP2_3_COMPLEX_MEDIATED_ACTIN_NUCLEATION	20	0.519953	1.2911	0.149927	0.43656	0.352364	17	0.389955	0.947481	0.553648	0.814219	0.65586
GO_CELL_GROWTH	450	0.30466	1.13072	0.149949	0.43656	0.352364	380	0.355468	1.26547	0.022977	0.132176	0.106469
GO_SIGNAL_TRANSDUCTION_INVOLVED_IN_REGULATION_OF_GENE_EXPRESSION	15	-0.500766	-1.33561	0.150289	0.437293	0.352955	10	0.325326	0.709333	0.814925	0.9605	0.773691
GO_GERM_CELL_DEVELOPMENT	211	0.331474	1.18948	0.150923	0.43888	0.354236	147	0.359783	1.21649	0.120167	0.358	0.288372
GO_NEGATIVE_REGULATION_OF_CHONDROCYTE_DIFFERENTIATION	21	0.517625	1.28921	0.151163	0.43932	0.354591	20	0.642577	1.60741	0.0243027	0.136717	0.110126
GO_FORMATION_OF_PRIMARY_GERM_LAYER	103	0.365184	1.21312	0.1513	0.439462	0.354706	90	0.543631	1.76429	0.000128508	0.00382102	0.00307786
GO_REGULATION_OF_EPITHELIAL_CELL_APOPTOTIC_PROCESS	73	0.383868	1.2244	0.151629	0.439988	0.355131	63	0.434908	1.33562	0.0746791	0.267329	0.215335
GO_ODONTOGENESIS	110	0.362349	1.21094	0.151659	0.439988	0.355131	89	0.533458	1.72663	0.000285649	0.00657279	0.00529444
GO_POSITIVE_REGULATION_OF_CHEMOKINE_BIOSYNTHETIC_PROCESS	11	0.624732	1.34779	0.151757	0.440016	0.355154	10	0.686811	1.4975	0.0597015	0.234253	0.188693
GO_MORPHOGENESIS_OF_AN_EPITHELIAL_SHEET	57	0.406819	1.24431	0.151948	0.440055	0.355185	52	0.374985	1.11436	0.303249	0.612518	0.493388
GO_REGULATION_OF_EXTRINSIC_APOPTOTIC_SIGNALING_PATHWAY_VIA_DEATH_DOMAIN_RECEPTORS	55	0.409422	1.24607	0.151948	0.440055	0.355185	50	0.521016	1.53625	0.0135951	0.0948962	0.0764397
GO_MYELOID_LEUKOCYTE_CYTOKINE_PRODUCTION	30	0.457375	1.25741	0.152263	0.440649	0.355665	29	0.515835	1.40226	0.0736842	0.264213	0.212826
GO_PEROXISOMAL_MEMBRANE_TRANSPORT	20	-0.455521	-1.30272	0.152381	0.440649	0.355665	19	-0.399282	-1.16441	0.297872	0.605396	0.487651
GO_SEGMENT_SPECIFICATION	15	0.567829	1.32726	0.152439	0.440649	0.355665	13	0.449304	1.02725	0.423249	0.731066	0.58888
GO_CELLULAR_RESPONSE_TO_REACTIVE_OXYGEN_SPECIES	153	0.343691	1.18884	0.152542	0.440649	0.355665	134	0.349771	1.17141	0.183652	0.458736	0.369516
GO_REGULATION_OF_SYNAPSE_STRUCTURE_OR_ACTIVITY	221	0.329522	1.18404	0.152597	0.440649	0.355665	173	0.472869	1.6206	0.000143995	0.00409536	0.00329884
GO_KERATINOCYTE_DIFFERENTIATION	121	0.358009	1.21404	0.152778	0.440657	0.355671	82	0.547876	1.74879	0.000138355	0.00403521	0.00325039
GO_SPINAL_CORD_MOTOR_NEURON_DIFFERENTIATION	27	-0.423992	-1.29937	0.152778	0.440657	0.355671	20	0.30362	0.759511	0.779944	0.941071	0.75804
GO_ESTABLISHMENT_OF_TISSUE_POLARITY	120	0.357602	1.21122	0.152955	0.440847	0.355824	114	0.382364	1.26947	0.086631	0.293582	0.236483
GO_ADHESION_OF_SYMBIONT_TO_HOST_CELL	10	0.628586	1.32703	0.15311	0.440847	0.355824	NA	NA	NA	NA	NA	NA
GO_CHLORIDE_ION_HOMEOSTASIS	12	0.610464	1.33749	0.15311	0.440847	0.355824	NA	NA	NA	NA	NA	NA
GO_POSTSYNAPTIC_MEMBRANE_ORGANIZATION	39	0.437419	1.26111	0.153846	0.442453	0.35712	29	0.481717	1.30951	0.126316	0.368408	0.296755
GO_REGULATION_OF_BONE_MINERALIZATION	70	0.38758	1.23202	0.153846	0.442453	0.35712	60	0.530807	1.61834	0.0032747	0.0372081	0.0299714
GO_NEGATIVE_REGULATION_OF_EPIDERMIS_DEVELOPMENT	15	0.566028	1.32305	0.153963	0.442533	0.357185	NA	NA	NA	NA	NA	NA
HALLMARK_COAGULATION	133	0.299849	1.03018	0.425028	0.607183	0.357918	93	0.501197	1.63685	0.0018687	0.00519084	0.0022949
GO_AUDITORY_RECEPTOR_CELL_DEVELOPMENT	19	0.532533	1.29479	0.154532	0.44391	0.358297	15	0.4051	0.95575	0.528467	0.801541	0.645647
GO_RECEPTOR_INTERNALIZATION	102	0.367314	1.21629	0.154762	0.444314	0.358622	82	0.461207	1.47214	0.0112566	0.0857455	0.0690686
HALLMARK_UV_RESPONSE_UP	151	0.296025	1.0251	0.438341	0.608807	0.358876	139	0.348817	1.17974	0.184794	0.288741	0.127654
GO_REGULATION_OF_MACROPHAGE_DIFFERENTIATION	21	0.513998	1.28017	0.155523	0.446241	0.360178	21	0.437824	1.10961	0.345254	0.656214	0.528585
GO_FLUID_TRANSPORT	21	-0.449337	-1.30874	0.156051	0.447496	0.361191	13	-0.324876	-0.882214	0.601208	0.842133	0.678345
GO_MORPHOGENESIS_OF_A_POLARIZED_EPITHELIUM	141	0.34578	1.19031	0.156463	0.448408	0.361927	132	0.371626	1.24603	0.0959916	0.312631	0.251827
GO_POSITIVE_REGULATION_OF_INFLAMMATORY_RESPONSE_TO_ANTIGENIC_STIMULUS	11	0.618846	1.33509	0.15655	0.448408	0.361927	11	0.719171	1.58889	0.0214955	0.127828	0.102967
GO_CELLULAR_RESPONSE_TO_VITAMIN	28	0.465846	1.25771	0.156727	0.448656	0.362128	23	0.60157	1.54699	0.0258152	0.140539	0.113205
GO_STRESS_ACTIVATED_PROTEIN_KINASE_SIGNALING_CASCADE	278	0.319961	1.16361	0.156842	0.448728	0.362185	250	0.344149	1.20428	0.0870445	0.294303	0.237063
GO_POSITIVE_REGULATION_OF_HORMONE_METABOLIC_PROCESS	12	-0.518964	-1.31326	0.157333	0.449874	0.36311	11	-0.296815	-0.754304	0.769461	0.934579	0.752811
GO_POSITIVE_REGULATION_OF_TRANSCRIPTION_FROM_RNA_POLYMERASE_II_PROMOTER_INVOLVED_IN_CELLULAR_RESPONSE_TO_CHEMICAL_STIMULUS	23	0.501341	1.27625	0.157434	0.449903	0.363134	23	0.578969	1.48887	0.0380435	0.179589	0.14466
GO_REGULATION_OF_SPROUTING_ANGIOGENESIS	70	0.386874	1.22978	0.157568	0.450026	0.363233	63	0.229118	0.703632	0.911319	1	0.805508
GO_METANEPHRIC_RENAL_VESICLE_MORPHOGENESIS	12	0.608858	1.33397	0.157895	0.45044	0.363567	10	0.572879	1.24909	0.220896	0.511365	0.411909
GO_SUBSTRATE_DEPENDENT_CELL_MIGRATION_CELL_EXTENSION	10	0.624804	1.31904	0.157895	0.45044	0.363567	10	0.5093	1.11046	0.364179	0.676766	0.545141
GO_EPIBOLY	33	0.450537	1.25804	0.158184	0.451007	0.364025	31	0.492195	1.35619	0.104031	0.328297	0.264446
GO_REGULATION_OF_SIGNAL_TRANSDUCTION_BY_P53_CLASS_MEDIATOR	177	0.334408	1.17468	0.158659	0.452101	0.364908	170	0.210405	0.720217	0.957601	1	0.805508
GO_NEGATIVE_REGULATION_OF_SKELETAL_MUSCLE_TISSUE_DEVELOPMENT	11	-0.53965	-1.30784	0.159574	0.454448	0.366802	NA	NA	NA	NA	NA	NA
GO_CENTROSOME_SEPARATION	14	0.57274	1.3107	0.160187	0.455749	0.367853	14	0.321531	0.74666	0.803254	0.95384	0.768326
GO_NEURON_APOPTOTIC_PROCESS	229	0.327478	1.17972	0.160215	0.455749	0.367853	195	0.380842	1.31796	0.0306435	0.157659	0.126996
GO_PROTEOGLYCAN_METABOLIC_PROCESS	85	0.371289	1.209	0.160494	0.456281	0.368281	75	0.546963	1.72166	0.000451645	0.00923252	0.00743687
GO_POSITIVE_REGULATION_OF_RESPONSE_TO_DNA_DAMAGE_STIMULUS	104	0.362662	1.20738	0.160757	0.456598	0.368538	98	0.196573	0.642457	0.97062	1	0.805508
GO_PHARYNGEAL_SYSTEM_DEVELOPMENT	22	-0.433589	-1.27868	0.160883	0.456598	0.368538	19	-0.21922	-0.6393	0.932624	1	0.805508
GO_PROTEIN_INSERTION_INTO_MEMBRANE	62	0.398827	1.23868	0.16092	0.456598	0.368538	59	0.316236	0.962124	0.551163	0.813686	0.655431
GO_CELLULAR_RESPONSE_TO_RADIATION	168	0.338132	1.18339	0.161036	0.456598	0.368538	147	0.435661	1.47305	0.00917833	0.0737326	0.0593922
GO_CELL_CELL_JUNCTION_ASSEMBLY	128	0.350178	1.18833	0.161253	0.456598	0.368538	98	0.406102	1.32725	0.0554951	0.226078	0.182108
GO_POSITIVE_REGULATION_OF_ACTIVATED_T_CELL_PROLIFERATION	21	0.512134	1.27553	0.161337	0.456598	0.368538	17	0.586278	1.42449	0.0729614	0.263799	0.212492
GO_RESPONSE_TO_INTERFERON_ALPHA	21	0.511822	1.27475	0.161337	0.456598	0.368538	20	0.576065	1.44103	0.0668524	0.25091	0.20211
GO_AMINO_SUGAR_CATABOLIC_PROCESS	11	0.617671	1.33256	0.161342	0.456598	0.368538	10	0.450844	0.983009	0.498507	0.786077	0.633191
GO_NEURON_CELLULAR_HOMEOSTASIS	30	0.452624	1.24435	0.161866	0.457819	0.369523	23	0.547095	1.4069	0.0733696	0.264213	0.212826
GO_REGULATION_OF_ALCOHOL_BIOSYNTHETIC_PROCESS	72	0.38181	1.21737	0.162095	0.458047	0.369707	65	0.293445	0.906519	0.641204	0.865842	0.697443
GO_PROTOPORPHYRINOGEN_IX_METABOLIC_PROCESS	11	-0.537557	-1.30277	0.162234	0.458047	0.369707	11	-0.684789	-1.74027	0.00866003	0.0709061	0.0571154
GO_REGULATION_OF_KIDNEY_DEVELOPMENT	48	0.416643	1.24397	0.162269	0.458047	0.369707	41	0.377016	1.08068	0.364322	0.676766	0.545141
GO_FACE_DEVELOPMENT	46	0.420095	1.24371	0.162416	0.458047	0.369707	42	0.518552	1.49319	0.0238095	0.135207	0.108911
GO_REGULATION_OF_TRANSMEMBRANE_TRANSPORT	493	0.29988	1.11561	0.162462	0.458047	0.369707	386	0.329775	1.17499	0.0949051	0.309965	0.249679
GO_ESTABLISHMENT_OF_PROTEIN_LOCALIZATION_TO_MEMBRANE	317	0.313524	1.14953	0.1625	0.458047	0.369707	302	0.264935	0.937483	0.668004	0.885332	0.713142
GO_QUATERNARY_AMMONIUM_GROUP_TRANSPORT	10	-0.552854	-1.29803	0.162667	0.458256	0.369876	NA	NA	NA	NA	NA	NA
GO_CELLULAR_RESPONSE_TO_EPINEPHRINE_STIMULUS	13	-0.50382	-1.30954	0.163934	0.461566	0.372547	11	-0.21364	-0.542928	0.973054	1	0.805508
GO_REGULATION_OF_TRANSMEMBRANE_RECEPTOR_PROTEIN_SERINE_THREONINE_KINASE_SIGNALING_PATHWAY	220	0.326343	1.17034	0.164309	0.462358	0.373187	191	0.425247	1.47002	0.00333526	0.0374318	0.0301516
GO_GLYCOSYLCERAMIDE_METABOLIC_PROCESS	17	-0.48085	-1.30704	0.164634	0.462748	0.373501	14	0.24891	0.57802	0.957101	1	0.805508
GO_PHOSPHATIDYLSERINE_ACYL_CHAIN_REMODELING	17	-0.47932	-1.30288	0.164634	0.462748	0.373501	13	-0.234385	-0.636482	0.918429	1	0.805508
GO_REGULATION_OF_REMOVAL_OF_SUPEROXIDE_RADICALS	11	-0.528085	-1.27982	0.164894	0.463215	0.373878	NA	NA	NA	NA	NA	NA
GO_FC_EPSILON_RECEPTOR_SIGNALING_PATHWAY	112	0.358903	1.20234	0.165083	0.463485	0.374096	105	0.245057	0.804869	0.815534	0.96097	0.774069
GO_NEGATIVE_REGULATION_OF_CELL_SIZE	10	-0.550936	-1.29353	0.165333	0.463925	0.374451	10	-0.512616	-1.25517	0.204819	0.489237	0.394084
GO_PALLIUM_DEVELOPMENT	148	0.343255	1.18524	0.165533	0.464222	0.374691	121	0.356956	1.18804	0.164706	0.432447	0.34834
GO_SPHINGOLIPID_MEDIATED_SIGNALING_PATHWAY	11	0.614056	1.32476	0.166134	0.465631	0.375828	NA	NA	NA	NA	NA	NA
GO_ORGANIC_ANION_TRANSPORT	450	-0.221216	-1.04589	0.166223	0.465631	0.375828	324	0.277193	0.983205	0.544088	0.811524	0.653689
GO_TISSUE_HOMEOSTASIS	217	0.326856	1.17322	0.166486	0.466084	0.376194	184	0.437862	1.5074	0.0018383	0.0253541	0.0204229
GO_REGULATION_OF_LIPID_BIOSYNTHETIC_PROCESS	181	-0.254059	-1.14475	0.166635	0.466084	0.376194	158	-0.219506	-1.04019	0.333804	0.648134	0.522077
GO_MAST_CELL_MIGRATION	13	-0.503076	-1.3076	0.166667	0.466084	0.376194	12	-0.417782	-1.11194	0.334311	0.648134	0.522077
GO_REGULATION_OF_VIRAL_ENTRY_INTO_HOST_CELL	32	0.448825	1.24143	0.167358	0.467379	0.377239	27	0.311558	0.831028	0.705026	0.90429	0.728413
GO_EXECUTION_PHASE_OF_APOPTOSIS	69	0.383643	1.21871	0.167494	0.467379	0.377239	63	0.287216	0.882054	0.662777	0.881713	0.710227
GO_POSITIVE_REGULATION_OF_MACROPHAGE_DERIVED_FOAM_CELL_DIFFERENTIATION	15	-0.478202	-1.27543	0.16763	0.467379	0.377239	10	-0.361921	-0.886187	0.599398	0.841398	0.677753
GO_FAT_SOLUBLE_VITAMIN_BIOSYNTHETIC_PROCESS	15	0.561612	1.31272	0.167683	0.467379	0.377239	NA	NA	NA	NA	NA	NA
GO_PHOSPHATE_ION_TRANSPORT	23	-0.425342	-1.2728	0.167722	0.467379	0.377239	20	0.433006	1.08317	0.352368	0.664728	0.535444
GO_POLYOL_CATABOLIC_PROCESS	23	-0.425887	-1.27443	0.167722	0.467379	0.377239	22	-0.416182	-1.27102	0.135714	0.38479	0.309951
GO_FOREBRAIN_DEVELOPMENT	327	0.310605	1.13961	0.167883	0.467379	0.377239	268	0.451188	1.58608	2.88913e-05	0.00111171	0.00089549
GO_REGULATION_OF_MEMBRANE_PROTEIN_ECTODOMAIN_PROTEOLYSIS	22	0.503987	1.27441	0.167883	0.467379	0.377239	21	0.514685	1.3044	0.154058	0.418213	0.336874
GO_QUINONE_METABOLIC_PROCESS	32	-0.384352	-1.25049	0.168459	0.468718	0.37832	28	-0.311952	-1.01678	0.443548	0.745871	0.600805
GO_EMBRYONIC_BRAIN_DEVELOPMENT	12	0.60271	1.3205	0.169059	0.470124	0.379455	10	0.361061	0.787247	0.728358	0.918016	0.739469
GO_STEROL_HOMEOSTASIS	78	-0.306547	-1.18546	0.169154	0.470126	0.379456	56	0.285411	0.86043	0.697291	0.899661	0.724684
GO_RENAL_VESICLE_DEVELOPMENT	16	0.549963	1.30412	0.169896	0.471838	0.380838	14	0.506526	1.17626	0.255917	0.556696	0.448423
GO_REGULATION_OF_DNA_DEPENDENT_DNA_REPLICATION	50	0.411428	1.23399	0.16996	0.471838	0.380838	46	0.33538	0.976265	0.533666	0.804363	0.647921
GO_SENSORY_PERCEPTION_OF_PAIN	85	0.369296	1.20251	0.17037	0.472284	0.381198	59	0.576015	1.75248	0.000517754	0.0102803	0.0082809
GO_THYMOCYTE_APOPTOTIC_PROCESS	15	0.558693	1.3059	0.170732	0.472284	0.381198	15	0.322446	0.760745	0.8	0.952966	0.767621
GO_REGULATION_OF_INSULIN_SECRETION	153	-0.255308	-1.10711	0.17094	0.472284	0.381198	132	0.368973	1.23713	0.105485	0.331281	0.266849
GO_CENTRIOLE_ASSEMBLY	37	0.432528	1.24181	0.170963	0.472284	0.381198	35	0.436816	1.22079	0.193798	0.474592	0.382287
GO_MODULATION_BY_SYMBIONT_OF_ENTRY_INTO_HOST	37	0.431575	1.23907	0.170963	0.472284	0.381198	32	0.275582	0.763002	0.792208	0.947926	0.763562
GO_POSITIVE_REGULATION_OF_ERBB_SIGNALING_PATHWAY	37	0.43117	1.23791	0.170963	0.472284	0.381198	29	0.549758	1.49448	0.0394737	0.183083	0.147475
GO_NUCLEAR_TRANSCRIBED_MRNA_CATABOLIC_PROCESS_NONSENSE_MEDIATED_DECAY	118	0.351571	1.18429	0.170991	0.472284	0.381198	117	0.389398	1.29476	0.0576307	0.229916	0.185199
GO_REGULATION_OF_MUSCLE_CELL_DIFFERENTIATION	149	0.341139	1.17554	0.171038	0.472284	0.381198	132	0.31907	1.06981	0.352321	0.664728	0.535444
GO_LEFT_RIGHT_AXIS_SPECIFICATION	14	0.56418	1.2911	0.171073	0.472284	0.381198	13	0.371757	0.849953	0.663189	0.881728	0.710239
GO_PLATELET_DERIVED_GROWTH_FACTOR_RECEPTOR_BETA_SIGNALING_PATHWAY	14	0.563624	1.28983	0.171073	0.472284	0.381198	13	0.637514	1.45756	0.0581222	0.230624	0.18577
GO_VESICLE_MEDIATED_TRANSPORT_IN_SYNAPSE	200	0.327618	1.16648	0.17124	0.472483	0.381359	149	0.374896	1.26622	0.07628	0.271396	0.218611
GO_NEGATIVE_REGULATION_OF_NEUROINFLAMMATORY_RESPONSE	13	0.584303	1.30602	0.171384	0.472615	0.381465	12	0.404762	0.907282	0.596067	0.83912	0.675918
GO_RESPONSE_TO_NUTRIENT	159	0.338874	1.17625	0.171946	0.473901	0.382504	129	0.415991	1.38962	0.0201913	0.123936	0.0998311
GO_ESTABLISHMENT_OF_PROTEIN_LOCALIZATION_TO_MITOCHONDRIAL_MEMBRANE	49	0.413529	1.23954	0.172596	0.475027	0.383413	47	0.325085	0.951109	0.557196	0.816758	0.657905
GO_FATTY_ACID_HOMEOSTASIS	14	-0.48216	-1.2673	0.172702	0.475027	0.383413	13	0.357389	0.817103	0.707899	0.906197	0.729949
GO_NEUROMUSCULAR_PROCESS_CONTROLLING_POSTURE	14	-0.484607	-1.27373	0.172702	0.475027	0.383413	11	-0.417385	-1.06071	0.39521	0.708007	0.570305
GO_ENDOCHONDRAL_BONE_MORPHOGENESIS	53	0.404612	1.22679	0.172775	0.475027	0.383413	51	0.696074	2.05965	3.04282e-07	2.40226e-05	1.93504e-05
GO_REGULATION_OF_ACTIN_NUCLEATION	30	0.448672	1.23348	0.17284	0.475027	0.383413	25	0.367079	0.961544	0.51738	0.796598	0.641666
GO_NEGATIVE_REGULATION_OF_MEMBRANE_POTENTIAL	13	0.582756	1.30257	0.172956	0.475027	0.383413	11	0.436522	0.964423	0.51497	0.79577	0.640999
GO_POSITIVE_REGULATION_OF_VIRAL_GENOME_REPLICATION	36	0.432287	1.23485	0.173025	0.475027	0.383413	34	0.388608	1.0837	0.354005	0.6668	0.537112
GO_POSITIVE_REGULATION_OF_ALCOHOL_BIOSYNTHETIC_PROCESS	22	0.500869	1.26653	0.173723	0.47668	0.384747	18	0.381758	0.937604	0.558205	0.817142	0.658214
GO_MITOCHONDRIAL_FISSION	40	-0.355903	-1.20688	0.174242	0.477842	0.385685	38	-0.408074	-1.45463	0.0266901	0.142439	0.114736
GO_NEGATIVE_REGULATION_OF_MULTI_ORGANISM_PROCESS	20	0.509056	1.26404	0.174672	0.478757	0.386423	14	0.659848	1.5323	0.0369822	0.176951	0.142535
GO_RESPONSE_TO_REACTIVE_OXYGEN_SPECIES	217	0.32515	1.1671	0.175135	0.479695	0.38718	194	0.348302	1.20487	0.115424	0.349093	0.281197
GO_REGULATION_OF_MITOCHONDRIAL_OUTER_MEMBRANE_PERMEABILIZATION_INVOLVED_IN_APOPTOTIC_SIGNALING_PATHWAY	45	0.41842	1.23256	0.175272	0.479695	0.38718	43	0.372679	1.07248	0.361006	0.674163	0.543044
GO_ANATOMICAL_STRUCTURE_ARRANGEMENT	15	0.555555	1.29857	0.175305	0.479695	0.38718	12	0.422623	0.947318	0.553707	0.814219	0.65586
GO_PYRIMIDINE_CONTAINING_COMPOUND_CATABOLIC_PROCESS	30	-0.38651	-1.22572	0.175824	0.480851	0.388113	27	0.332065	0.885728	0.619048	0.852261	0.686503
GO_POSITIVE_REGULATION_OF_VASCULAR_ENDOTHELIAL_GROWTH_FACTOR_RECEPTOR_SIGNALING_PATHWAY	13	0.580784	1.29816	0.176101	0.481342	0.388509	12	0.764475	1.71359	0.00266986	0.0327756	0.026401
GO_DNA_DAMAGE_RESPONSE_DETECTION_OF_DNA_DAMAGE	37	0.429927	1.23434	0.176391	0.481869	0.388935	37	0.187776	0.525182	0.992238	1	0.805508
GO_CARDIOLIPIN_METABOLIC_PROCESS	17	-0.470619	-1.27924	0.176829	0.482801	0.389687	16	-0.546237	-1.55494	0.0285179	0.149752	0.120626
GO_ESTABLISHMENT_OF_LYMPHOCYTE_POLARITY	12	0.596535	1.30697	0.177033	0.482965	0.389819	10	-0.426225	-1.04364	0.403614	0.713296	0.574566
GO_PROTEIN_TRANSPORT_ALONG_MICROTUBULE	66	0.387743	1.22292	0.177136	0.482965	0.389819	64	0.287499	0.8848	0.659674	0.879438	0.708394
GO_TELOMERE_CAPPING	41	0.422192	1.23398	0.177181	0.482965	0.389819	41	0.396329	1.13604	0.291457	0.59751	0.481299
GO_CHONDROCYTE_DIFFERENTIATION_INVOLVED_IN_ENDOCHONDRAL_BONE_MORPHOGENESIS	14	0.559016	1.27929	0.177294	0.483007	0.389853	12	0.720451	1.6149	0.011117	0.0848415	0.0683405
GO_SENSORY_PERCEPTION_OF_TASTE	28	0.458294	1.23733	0.177531	0.483388	0.39016	16	0.681229	1.63131	0.00965867	0.0768291	0.0618864
GO_REGULATION_OF_VASCULAR_ASSOCIATED_SMOOTH_MUSCLE_CELL_DIFFERENTIATION	14	-0.480722	-1.26352	0.178273	0.484829	0.391324	13	-0.686402	-1.86395	0.00359597	0.0390188	0.0314299
GO_POSITIVE_REGULATION_OF_MYELOID_LEUKOCYTE_CYTOKINE_PRODUCTION_INVOLVED_IN_IMMUNE_RESPONSE	19	0.519719	1.26364	0.178306	0.484829	0.391324	19	0.597003	1.48274	0.0527778	0.2203	0.177454
GO_POSITIVE_REGULATION_OF_GLIAL_CELL_PROLIFERATION	15	0.554825	1.29686	0.178354	0.484829	0.391324	12	0.591917	1.32679	0.145234	0.40256	0.324265
GO_G0_TO_G1_TRANSITION	43	0.417519	1.22619	0.179104	0.486603	0.392756	41	0.312592	0.89602	0.64196	0.866097	0.697648
GO_T_HELPER_2_CELL_CYTOKINE_PRODUCTION	13	0.578736	1.29358	0.179245	0.486719	0.392849	NA	NA	NA	NA	NA	NA
GO_NEUROTRANSMITTER_REUPTAKE	29	-0.395443	-1.24015	0.180505	0.489522	0.395112	15	0.487852	1.15099	0.277372	0.582543	0.469243
GO_POSITIVE_REGULATION_OF_KERATINOCYTE_PROLIFERATION	11	0.608399	1.31256	0.180511	0.489522	0.395112	NA	NA	NA	NA	NA	NA
GO_CARTILAGE_DEVELOPMENT_INVOLVED_IN_ENDOCHONDRAL_BONE_MORPHOGENESIS	27	0.464561	1.23911	0.180672	0.489522	0.395112	26	0.725773	1.91903	6.73888e-05	0.00218995	0.00176402
GO_REGULATION_OF_DOUBLE_STRAND_BREAK_REPAIR_VIA_NONHOMOLOGOUS_END_JOINING	27	0.464822	1.23981	0.180672	0.489522	0.395112	24	-0.212044	-0.661934	0.919231	1	0.805508
GO_REGULATION_OF_FERTILIZATION	17	0.535283	1.27785	0.181009	0.490167	0.395632	11	0.685414	1.51431	0.0404192	0.18495	0.148979
GO_MAINTENANCE_OF_CELL_NUMBER	149	0.338859	1.16768	0.1813	0.490687	0.396052	131	0.29316	0.982459	0.537975	0.807403	0.650369
GO_NEGATIVE_REGULATION_OF_HISTONE_ACETYLATION	15	0.551186	1.28836	0.181402	0.490697	0.39606	15	0.545196	1.28628	0.160584	0.425743	0.34294
GO_NADP_METABOLIC_PROCESS	33	-0.372398	-1.21759	0.181818	0.491285	0.396535	32	-0.361388	-1.21959	0.168103	0.436611	0.351694
GO_REGULATION_OF_VITAMIN_METABOLIC_PROCESS	12	0.592232	1.29755	0.181818	0.491285	0.396535	NA	NA	NA	NA	NA	NA
GO_RESPONSE_TO_ETHANOL	107	0.355613	1.18788	0.182568	0.493042	0.397953	91	0.415072	1.34889	0.047409	0.205379	0.165435
GO_BODY_FLUID_SECRETION	80	-0.300536	-1.16896	0.182741	0.49306	0.397967	61	0.376911	1.15322	0.252326	0.552558	0.44509
GO_CAMERA_TYPE_EYE_DEVELOPMENT	284	0.31294	1.14129	0.182773	0.49306	0.397967	226	0.388093	1.34943	0.0123548	0.0906311	0.0730041
GO_REGULATION_OF_INTRACELLULAR_TRANSPORT	337	0.307355	1.13	0.182952	0.49324	0.398113	323	0.284131	1.00693	0.482447	0.775949	0.625033
GO_HYDROGEN_PEROXIDE_BIOSYNTHETIC_PROCESS	16	0.545429	1.29337	0.183308	0.49324	0.398113	13	0.341435	0.780627	0.754098	0.92823	0.747697
GO_POSITIVE_REGULATION_OF_SYSTEMIC_ARTERIAL_BLOOD_PRESSURE	10	0.617761	1.30418	0.183413	0.49324	0.398113	NA	NA	NA	NA	NA	NA
GO_MODULATION_BY_HOST_OF_VIRAL_PROCESS	27	0.462422	1.23341	0.183473	0.49324	0.398113	25	0.316413	0.828826	0.704545	0.903926	0.72812
GO_CELL_MIGRATION_INVOLVED_IN_GASTRULATION	11	-0.518351	-1.25623	0.183511	0.49324	0.398113	10	-0.355051	-0.869365	0.61747	0.851625	0.685991
GO_NEGATIVE_REGULATION_OF_STEROL_TRANSPORT	11	-0.522699	-1.26676	0.183511	0.49324	0.398113	NA	NA	NA	NA	NA	NA
GO_REGULATION_OF_INTRINSIC_APOPTOTIC_SIGNALING_PATHWAY_IN_RESPONSE_TO_DNA_DAMAGE	39	0.422818	1.21902	0.183536	0.49324	0.398113	37	0.367911	1.02899	0.439845	0.742643	0.598205
GO_NEGATIVE_REGULATION_OF_ACUTE_INFLAMMATORY_RESPONSE	11	0.605121	1.30548	0.183706	0.49343	0.398266	NA	NA	NA	NA	NA	NA
GO_FAT_CELL_PROLIFERATION	10	-0.532949	-1.2513	0.184	0.493685	0.398472	NA	NA	NA	NA	NA	NA
GO_GAMMA_AMINOBUTYRIC_ACID_TRANSPORT	12	-0.50679	-1.28245	0.184	0.493685	0.398472	NA	NA	NA	NA	NA	NA
GO_SKELETAL_MUSCLE_ORGAN_DEVELOPMENT	158	0.335884	1.16462	0.184389	0.494462	0.399099	148	0.440671	1.48955	0.00487885	0.0478242	0.0385228
GO_POSITIVE_REGULATION_OF_PEPTIDYL_THREONINE_PHOSPHORYLATION	27	0.462074	1.23248	0.184874	0.495135	0.399642	22	0.507222	1.28933	0.160665	0.425743	0.34294
GO_NEGATIVE_REGULATION_OF_LONG_TERM_SYNAPTIC_POTENTIATION	12	0.591255	1.2954	0.185008	0.495135	0.399642	12	0.715877	1.60465	0.0130062	0.0927656	0.0747235
GO_NEUROTRANSMITTER_BIOSYNTHETIC_PROCESS	12	0.591388	1.2957	0.185008	0.495135	0.399642	NA	NA	NA	NA	NA	NA
GO_NEUROTRANSMITTER_UPTAKE	38	-0.363116	-1.2142	0.185039	0.495135	0.399642	21	0.512001	1.2976	0.163686	0.431933	0.347926
GO_ADHESION_OF_SYMBIONT_TO_HOST	11	0.6033	1.30156	0.185304	0.495575	0.399997	NA	NA	NA	NA	NA	NA
GO_GASTRULATION	158	0.335721	1.16406	0.18552	0.495747	0.400136	139	0.441211	1.48307	0.00692026	0.062462	0.0503136
GO_ESTROGEN_METABOLIC_PROCESS	24	-0.404416	-1.22374	0.185668	0.495747	0.400136	17	0.276996	0.673023	0.888412	0.998782	0.804527
GO_REGULATION_OF_CARDIAC_MUSCLE_CONTRACTION_BY_CALCIUM_ION_SIGNALING	24	-0.403975	-1.22241	0.185668	0.495747	0.400136	23	0.337896	0.868927	0.646739	0.869471	0.700366
GO_SYNAPTIC_VESICLE_CLUSTERING	16	0.542489	1.2864	0.186289	0.497138	0.401259	13	0.628296	1.43648	0.0655738	0.248225	0.199947
GO_REGULATION_OF_POSTSYNAPSE_ORGANIZATION	101	0.360766	1.19186	0.186603	0.497233	0.401335	81	0.464959	1.48137	0.00945271	0.0756713	0.0609538
GO_VITAMIN_D_BIOSYNTHETIC_PROCESS	12	0.587998	1.28827	0.186603	0.497233	0.401335	NA	NA	NA	NA	NA	NA
GO_NEGATIVE_REGULATION_OF_CENTROSOME_CYCLE	14	0.552815	1.2651	0.186625	0.497233	0.401335	14	0.380391	0.883346	0.62574	0.85557	0.689168
GO_KERATINIZATION	55	0.398587	1.21309	0.187013	0.497981	0.40194	24	0.595012	1.54264	0.0296496	0.154104	0.124132
GO_CELLULAR_RESPONSE_TO_LITHIUM_ION	13	0.569842	1.2737	0.187107	0.497981	0.40194	11	0.681255	1.50512	0.0449102	0.198498	0.159892
GO_POSITIVE_REGULATION_OF_CELLULAR_RESPONSE_TO_TRANSFORMING_GROWTH_FACTOR_BETA_STIMULUS	28	0.455076	1.22864	0.18724	0.498068	0.40201	27	0.329073	0.877748	0.628307	0.855851	0.689395
GO_AROMATIC_AMINO_ACID_FAMILY_CATABOLIC_PROCESS	27	-0.405678	-1.24324	0.1875	0.498493	0.402352	15	0.289372	0.682713	0.878832	0.99344	0.800224
GO_NEGATIVE_REGULATION_OF_GLIOGENESIS	36	0.42597	1.2168	0.188011	0.499583	0.403233	28	0.409038	1.10182	0.348806	0.660266	0.53185
GO_PIGMENT_ACCUMULATION	12	0.587083	1.28626	0.188198	0.499812	0.403417	11	0.503291	1.11194	0.360778	0.674012	0.542922
GO_RETINA_MORPHOGENESIS_IN_CAMERA_TYPE_EYE	50	0.403931	1.2115	0.188406	0.499817	0.403421	34	0.481703	1.34332	0.113695	0.345461	0.278272
GO_NEGATIVE_REGULATION_OF_FIBROBLAST_GROWTH_FACTOR_RECEPTOR_SIGNALING_PATHWAY	17	0.531728	1.26936	0.188427	0.499817	0.403421	15	-0.339406	-0.947133	0.520505	0.798604	0.643282
GO_REGULATION_OF_EPITHELIAL_TO_MESENCHYMAL_TRANSITION	84	0.36625	1.18841	0.188586	0.499817	0.403421	77	0.442423	1.39709	0.0308571	0.158402	0.127594
GO_REGULATION_OF_ERYTHROCYTE_DIFFERENTIATION	44	0.412577	1.21335	0.188602	0.499817	0.403421	42	0.292903	0.843425	0.719298	0.913797	0.736071
GO_RESPONSE_TO_LIGHT_STIMULUS	282	0.312161	1.13759	0.188877	0.500278	0.403793	230	0.334699	1.16724	0.149798	0.410241	0.330452
GO_NEGATIVE_REGULATION_OF_B_CELL_APOPTOTIC_PROCESS	12	0.583168	1.27769	0.189793	0.501998	0.405182	10	0.656972	1.43244	0.0835821	0.286041	0.230408
GO_NEGATIVE_REGULATION_OF_EPIDERMAL_CELL_DIFFERENTIATION	12	0.583685	1.27882	0.189793	0.501998	0.405182	NA	NA	NA	NA	NA	NA
GO_POSITIVE_REGULATION_OF_CELL_GROWTH	153	0.335816	1.1616	0.189831	0.501998	0.405182	127	0.416921	1.39095	0.0212314	0.12725	0.102501
GO_NEGATIVE_REGULATION_OF_DNA_METABOLIC_PROCESS	120	0.345689	1.17087	0.190035	0.502271	0.405402	105	0.254811	0.836906	0.779935	0.941071	0.75804
GO_PROGRAMMED_NECROTIC_CELL_DEATH	41	0.416303	1.21677	0.190604	0.503507	0.4064	40	0.30365	0.866073	0.683879	0.893178	0.719462
GO_REGULATION_OF_STRIATED_MUSCLE_CELL_DIFFERENTIATION	96	0.360044	1.18423	0.191515	0.505645	0.408125	84	0.370433	1.18667	0.194601	0.475404	0.382942
GO_REGULATION_OF_UNSATURATED_FATTY_ACID_BIOSYNTHETIC_PROCESS	11	0.600438	1.29538	0.191693	0.505846	0.408287	10	0.309781	0.675438	0.840299	0.973223	0.783939
GO_PROTEIN_HYDROXYLATION	27	0.455918	1.21606	0.191877	0.506061	0.408461	27	0.435005	1.1603	0.279101	0.583732	0.470201
GO_REGULATION_OF_EXTRACELLULAR_MATRIX_ORGANIZATION	40	0.420902	1.21844	0.192412	0.506978	0.409201	37	0.408399	1.14223	0.270375	0.57691	0.464705
GO_CELL_DIFFERENTIATION_INVOLVED_IN_METANEPHROS_DEVELOPMENT	22	-0.414395	-1.22208	0.192429	0.506978	0.409201	18	-0.272082	-0.791875	0.712803	0.910185	0.733161
GO_POSITIVE_REGULATION_OF_PHOSPHOLIPID_METABOLIC_PROCESS	43	0.411829	1.20948	0.192673	0.507141	0.409333	36	0.48068	1.34954	0.100386	0.320549	0.258205
GO_ODONTOGENESIS_OF_DENTIN_CONTAINING_TOOTH	74	0.371127	1.1835	0.192695	0.507141	0.409333	58	0.408284	1.23616	0.178738	0.450189	0.36263
GO_DNA_DAMAGE_RESPONSE_SIGNAL_TRANSDUCTION_RESULTING_IN_TRANSCRIPTION	19	0.514029	1.2498	0.193165	0.507243	0.409415	18	0.440636	1.08221	0.367461	0.679018	0.546954
GO_REGULATION_OF_MESONEPHROS_DEVELOPMENT	21	0.500107	1.24558	0.193314	0.507243	0.409415	17	0.384799	0.934954	0.565093	0.820653	0.661043
GO_TRANS_SYNAPTIC_SIGNALING_MODULATING_SYNAPTIC_TRANSMISSION	13	0.561343	1.2547	0.193396	0.507243	0.409415	10	0.493718	1.07649	0.391045	0.704415	0.567412
GO_GLIAL_CELL_DEVELOPMENT	112	0.34983	1.17195	0.193587	0.507243	0.409415	94	0.459309	1.49915	0.0107301	0.0827028	0.0666178
GO_REGULATION_OF_AMYLOID_BETA_CLEARANCE	15	0.547062	1.27872	0.193598	0.507243	0.409415	13	0.505542	1.15583	0.296572	0.603463	0.486094
GO_NEGATIVE_REGULATION_OF_RNA_CATABOLIC_PROCESS	63	0.388376	1.21116	0.193631	0.507243	0.409415	55	0.198287	0.596028	0.972877	1	0.805508
GO_WATER_TRANSPORT	15	-0.462388	-1.23325	0.193642	0.507243	0.409415	NA	NA	NA	NA	NA	NA
GO_POSITIVE_REGULATION_OF_DNA_DAMAGE_RESPONSE_SIGNAL_TRANSDUCTION_BY_P53_CLASS_MEDIATOR	16	0.537377	1.27428	0.193741	0.507243	0.409415	16	0.428288	1.0256	0.458755	0.756988	0.60976
GO_CARDIAC_MYOFIBRIL_ASSEMBLY	18	-0.454339	-1.2565	0.19375	0.507243	0.409415	15	0.569262	1.34306	0.119708	0.357096	0.287644
GO_POSITIVE_REGULATION_OF_SIGNAL_TRANSDUCTION_BY_P53_CLASS_MEDIATOR	23	0.485276	1.23535	0.193878	0.507243	0.409415	23	0.464646	1.19488	0.256793	0.557014	0.44868
GO_ADHERENS_JUNCTION_ORGANIZATION	62	0.388687	1.20719	0.194125	0.507243	0.409415	51	0.441876	1.30749	0.113939	0.345516	0.278316
GO_REGULATION_OF_ANATOMICAL_STRUCTURE_SIZE	476	0.296534	1.10199	0.194135	0.507243	0.409415	403	0.352224	1.25435	0.0260521	0.141008	0.113583
GO_POSITIVE_REGULATION_OF_MYOBLAST_DIFFERENTIATION	22	0.491381	1.24253	0.194161	0.507243	0.409415	20	0.358175	0.89598	0.628134	0.855851	0.689395
GO_CELLULAR_RESPONSE_TO_CADMIUM_ION	28	0.451731	1.21961	0.194175	0.507243	0.409415	26	0.555619	1.46912	0.0493992	0.211073	0.170021
GO_POSITIVE_REGULATION_OF_AUTOPHAGY_OF_MITOCHONDRION	21	-0.428301	-1.24747	0.194268	0.507243	0.409415	21	-0.381556	-1.14807	0.258182	0.558896	0.450195
GO_PERK_MEDIATED_UNFOLDED_PROTEIN_RESPONSE	19	0.512386	1.24581	0.194651	0.507312	0.40947	18	0.596924	1.46605	0.0659187	0.248225	0.199947
GO_MESODERMAL_CELL_FATE_COMMITMENT	12	-0.500389	-1.26625	0.194667	0.507312	0.40947	11	0.594939	1.31442	0.164671	0.432447	0.34834
GO_REGULATION_OF_DNA_RECOMBINATION	99	0.35728	1.17857	0.194712	0.507312	0.40947	89	0.292794	0.947679	0.590656	0.83412	0.67189
GO_MICROTUBULE_POLYMERIZATION_OR_DEPOLYMERIZATION	112	0.34969	1.17148	0.194774	0.507312	0.40947	101	0.399748	1.30944	0.0670996	0.251427	0.202526
GO_POSITIVE_REGULATION_OF_ESTABLISHMENT_OF_PROTEIN_LOCALIZATION_TO_MITOCHONDRION	57	0.394314	1.20606	0.194805	0.507312	0.40947	56	0.256513	0.773313	0.817432	0.961969	0.774874
GO_STEROID_HORMONE_BIOSYNTHETIC_PROCESS	39	-0.352023	-1.18453	0.195402	0.508469	0.410404	32	0.349728	0.96829	0.519481	0.797954	0.642758
GO_NEGATIVE_REGULATION_OF_BINDING	156	0.333294	1.15321	0.195455	0.508469	0.410404	144	0.341883	1.15478	0.195198	0.475716	0.383193
GO_EYE_PHOTORECEPTOR_CELL_DIFFERENTIATION	39	0.417955	1.205	0.195682	0.508768	0.410646	24	0.356275	0.923684	0.568733	0.822151	0.662249
GO_OLFACTORY_LOBE_DEVELOPMENT	26	0.459901	1.21777	0.195775	0.508768	0.410646	19	0.583366	1.44887	0.0736111	0.264213	0.212826
GO_REGULATION_OF_CELLULAR_AMINE_METABOLIC_PROCESS	75	0.37169	1.18646	0.19598	0.508806	0.410676	66	0.253748	0.786761	0.811561	0.958756	0.772285
GO_REGULATION_OF_HAIR_CYCLE	25	0.467708	1.22493	0.195994	0.508806	0.410676	18	0.393117	0.965502	0.527349	0.801172	0.64535
GO_G_PROTEIN_COUPLED_PURINERGIC_RECEPTOR_SIGNALING_PATHWAY	13	0.557672	1.2465	0.196541	0.509958	0.411606	10	0.789928	1.72234	0.00215041	0.0281335	0.0226618
GO_REGULATION_OF_TYPE_B_PANCREATIC_CELL_PROLIFERATION	11	-0.515018	-1.24815	0.196809	0.510385	0.411951	11	0.749133	1.65508	0.00973896	0.0771535	0.0621477
GO_REGULATION_OF_POSTSYNAPTIC_MEMBRANE_POTENTIAL	122	-0.265072	-1.11739	0.19697	0.510429	0.411986	73	0.475876	1.49003	0.0131965	0.0934777	0.075297
GO_CHONDROITIN_SULFATE_PROTEOGLYCAN_METABOLIC_PROCESS	42	0.414449	1.2123	0.197031	0.510429	0.411986	37	0.523894	1.46525	0.0362225	0.174776	0.140784
GO_NEURON_PROJECTION_ARBORIZATION	26	0.459254	1.21606	0.197183	0.510556	0.412089	18	0.382097	0.938437	0.556802	0.816758	0.657905
GO_NEGATIVE_REGULATION_OF_PRI_MIRNA_TRANSCRIPTION_BY_RNA_POLYMERASE_II	12	-0.496297	-1.2559	0.197333	0.510678	0.412188	13	0.419581	0.959293	0.527571	0.801243	0.645407
GO_POSITIVE_REGULATION_OF_TORC1_SIGNALING	17	-0.455389	-1.23784	0.198171	0.512502	0.41366	16	0.198074	0.474319	0.988423	1	0.805508
GO_NEGATIVE_REGULATION_OF_APOPTOTIC_SIGNALING_PATHWAY	216	0.319918	1.14917	0.19849	0.512502	0.41366	194	0.33675	1.16491	0.167518	0.435622	0.350897
GO_REGULATION_OF_CELL_SUBSTRATE_JUNCTION_ORGANIZATION	66	0.380953	1.2015	0.198492	0.512502	0.41366	64	0.383055	1.17888	0.22028	0.510823	0.411472
GO_REGULATION_OF_CENTRIOLE_REPLICATION	22	0.490228	1.23962	0.19854	0.512502	0.41366	21	0.426701	1.08142	0.381018	0.694049	0.559062
GO_RESPONSE_TO_PAIN	26	0.458036	1.21284	0.198592	0.512502	0.41366	16	0.522979	1.25235	0.196816	0.4775	0.38463
GO_POSITIVE_REGULATION_OF_AXON_EXTENSION	41	0.413519	1.20863	0.198658	0.512502	0.41366	37	0.408266	1.14186	0.271669	0.577621	0.465278
GO_METANEPHRIC_EPITHELIUM_DEVELOPMENT	23	-0.40451	-1.21046	0.199367	0.513829	0.414731	17	0.415385	1.00927	0.480687	0.77475	0.624067
GO_VITAMIN_TRANSMEMBRANE_TRANSPORT	16	-0.461044	-1.24065	0.199396	0.513829	0.414731	10	-0.54234	-1.32795	0.165663	0.43337	0.349083
GO_REGULATION_OF_DNA_REPAIR	128	0.339326	1.1515	0.199536	0.513829	0.414731	119	0.166252	0.55338	1	1	0.805508
GO_REGULATION_OF_BINDING	341	0.304027	1.11962	0.199586	0.513829	0.414731	318	0.33978	1.20352	0.0712136	0.26087	0.210133
GO_MODIFIED_AMINO_ACID_TRANSPORT	22	0.489491	1.23776	0.2	0.514093	0.414944	20	0.397565	0.994514	0.476323	0.770973	0.621025
GO_REGULATION_OF_LIPID_LOCALIZATION	136	-0.257056	-1.09394	0.2	0.514093	0.414944	103	0.321439	1.05548	0.400648	0.711585	0.573187
GO_SODIUM_ION_TRANSPORT	199	-0.239216	-1.07736	0.2	0.514093	0.414944	145	0.361439	1.2232	0.109148	0.337011	0.271465
GO_FEVER_GENERATION	10	0.6134	1.29497	0.200957	0.514952	0.415637	NA	NA	NA	NA	NA	NA
GO_MACROPHAGE_PROLIFERATION	10	0.607402	1.28231	0.200957	0.514952	0.415637	10	0.586232	1.2782	0.195522	0.475716	0.383193
GO_NEGATIVE_REGULATION_OF_IMMUNOGLOBULIN_PRODUCTION	10	0.608325	1.28425	0.200957	0.514952	0.415637	10	0.621418	1.35492	0.147761	0.407344	0.328119
GO_PARENTAL_BEHAVIOR	10	0.60785	1.28325	0.200957	0.514952	0.415637	NA	NA	NA	NA	NA	NA
GO_REGULATION_OF_DEOXYRIBONUCLEASE_ACTIVITY	10	0.612934	1.29399	0.200957	0.514952	0.415637	10	-0.240074	-0.587837	0.939759	1	0.805508
GO_REGULATION_OF_ODONTOGENESIS_OF_DENTIN_CONTAINING_TOOTH	10	0.608215	1.28402	0.200957	0.514952	0.415637	NA	NA	NA	NA	NA	NA
GO_B_CELL_APOPTOTIC_PROCESS	24	0.472728	1.22369	0.201439	0.515921	0.416419	22	0.600823	1.52726	0.033241	0.166532	0.134143
GO_PEPTIDYL_PROLINE_MODIFICATION	52	0.398599	1.20321	0.2021	0.517346	0.41757	50	0.464463	1.3695	0.0656136	0.248225	0.199947
GO_CELLULAR_RESPONSE_TO_SALT_STRESS	12	-0.490122	-1.24027	0.202667	0.51853	0.418525	12	-0.576052	-1.53319	0.0439883	0.195936	0.157828
GO_VITAMIN_D_METABOLIC_PROCESS	21	0.495668	1.23452	0.203488	0.520179	0.419856	12	0.661211	1.48212	0.0453858	0.199445	0.160654
GO_NEGATIVE_REGULATION_OF_CELLULAR_SENESCENCE	19	0.507477	1.23387	0.203566	0.520179	0.419856	15	-0.334148	-0.93246	0.542587	0.810341	0.652736
GO_POSITIVE_REGULATION_OF_PRI_MIRNA_TRANSCRIPTION_BY_RNA_POLYMERASE_II	39	0.416178	1.19987	0.203779	0.520179	0.419856	35	0.294758	0.823771	0.731266	0.919501	0.740665
GO_INTRINSIC_APOPTOTIC_SIGNALING_PATHWAY	273	0.311507	1.13104	0.204017	0.520179	0.419856	261	0.329304	1.15591	0.149194	0.410058	0.330305
GO_REGULATION_OF_SODIUM_ION_TRANSPORT	81	-0.294919	-1.14697	0.204082	0.520179	0.419856	70	0.190109	0.592676	0.982679	1	0.805508
GO_3_PHOSPHOADENOSINE_5_PHOSPHOSULFATE_METABOLIC_PROCESS	17	-0.452637	-1.23036	0.204268	0.520179	0.419856	12	0.165033	0.369924	1	1	0.805508
GO_LIPID_IMPORT_INTO_CELL	17	-0.447382	-1.21607	0.204268	0.520179	0.419856	14	0.396804	0.921459	0.575444	0.824971	0.664521
GO_POSITIVE_REGULATION_OF_MAST_CELL_ACTIVATION_INVOLVED_IN_IMMUNE_RESPONSE	15	0.537643	1.2567	0.204268	0.520179	0.419856	11	0.578953	1.2791	0.187126	0.463812	0.373604
GO_NUCLEOTIDE_BINDING_DOMAIN_LEUCINE_RICH_REPEAT_CONTAINING_RECEPTOR_SIGNALING_PATHWAY	36	0.419101	1.19718	0.20436	0.520179	0.419856	35	0.367261	1.0264	0.443152	0.745753	0.60071
GO_REGULATION_OF_TRIGLYCERIDE_METABOLIC_PROCESS	36	0.41965	1.19875	0.20436	0.520179	0.419856	28	-0.37208	-1.21276	0.197581	0.47793	0.384977
GO_CHONDROCYTE_PROLIFERATION	17	0.524349	1.25174	0.204748	0.520899	0.420438	14	0.811209	1.88379	0.000113589	0.00342188	0.00275635
GO_CELLULAR_RESPONSE_TO_CORTICOSTEROID_STIMULUS	59	-0.314024	-1.17635	0.205128	0.5216	0.421003	51	0.305905	0.905161	0.626667	0.855755	0.689317
GO_RESPONSE_TO_NITRIC_OXIDE	20	0.495952	1.2315	0.20524	0.521617	0.421017	19	0.459861	1.14213	0.3	0.60837	0.490047
GO_MYELIN_MAINTENANCE	16	-0.455313	-1.22522	0.205438	0.521853	0.421207	14	-0.364707	-1.01234	0.457055	0.755475	0.608541
GO_PHOSPHATIDYLSERINE_METABOLIC_PROCESS	29	-0.386601	-1.21242	0.205776	0.522444	0.421684	23	-0.244659	-0.755723	0.842105	0.974443	0.784921
GO_NEURAL_RETINA_DEVELOPMENT	56	0.391635	1.19363	0.206762	0.523615	0.42263	38	0.444894	1.24912	0.16366	0.431933	0.347926
GO_MITOCHONDRIAL_DEPOLARIZATION	23	0.479241	1.21999	0.206997	0.523615	0.42263	21	-0.257824	-0.775773	0.781818	0.942091	0.758862
GO_VISUAL_BEHAVIOR	47	0.401515	1.19741	0.207124	0.523615	0.42263	28	0.361258	0.973117	0.509284	0.795008	0.640385
GO_POSITIVE_REGULATION_OF_TRANSMEMBRANE_TRANSPORT	182	0.323873	1.14072	0.207167	0.523615	0.42263	153	0.258272	0.874363	0.746875	0.925876	0.745801
GO_FOAM_CELL_DIFFERENTIATION	33	-0.361765	-1.18282	0.207273	0.523615	0.42263	27	0.375789	1.00235	0.474868	0.76992	0.620177
GO_MITOTIC_CYTOKINETIC_PROCESS	22	0.482474	1.22001	0.207299	0.523615	0.42263	21	0.18113	0.45905	0.993122	1	0.805508
GO_IMMATURE_T_CELL_PROLIFERATION	10	0.605464	1.27822	0.207337	0.523615	0.42263	NA	NA	NA	NA	NA	NA
[truncated: 3,014 more rows]
